# Supplementary material for: Dicarbon­yl(hexa­methyl­ene-1,3,5,7-tetra­mine-κN 1)(η5-penta­methyl­cyclo­penta­dien­yl)iron(II) tetra­fluoridoborate
Source: Acta Crystallogr Sect E Struct Rep Online. 2012 Jun 16;68(Pt 7):m931. doi: 10.1107/S1600536812026360 (PMC3393194; doi:10.1107/S1600536812026360)
Supplement: Supplementary file 1 [file e-68-0m931-sup1.cif]

##############################################################################
#                                                                            #
# This CIF contains the data in a paper accepted for publication in          #
# Acta Crystallographica Section E. It conforms to the requirements of       #
# Notes for Authors for Acta Crystallographica Section E, and has been       #
# peer reviewed under the auspices of the IUCr Commission on Journals.       #
#                                                                            #
# Full details of the Crystallographic Information File format               #
# are given in the paper "The Crystallographic Information File (CIF):       #
# a New Standard Archive File for Crystallography" by S. R. Hall, F. H.      #
# Allen and I. D. Brown [Acta Cryst. (1991), A47, 655-685].                  #
#                                                                            #
# The current version of the core CIF dictionary is obtainable from          #
# ftp://ftp.iucr.org/pub/cif_core.dic.                                       #
#                                                                            #
# Software is freely available for graphical display of the structure(s)     #
# in this CIF. For information consult the CIF software page                 #
# http://www.iucr.org/resources/cif/software.                                #
#                                                                            #
# This file may be used for bona fide research purposes within the           #
# scientific community so long as proper attribution is given to the journal # 
# article from which it was obtained.                                        #
#                                                                            #
##############################################################################
data_I
_audit_creation_method     SHELXL-97
_chemical_name_systematic
;
Dicarbonyl(hexamethylene-1,3,5,7-tetramine-\k<i>N</i>^1^)(\h^5^-
pentamethylcyclopentadienyl)iron(II) tetrafluoridoborate
;
_chemical_name_common     ?
_chemical_formula_moiety     'C18 H27 Fe N4 O2 +, B F4 -'
_chemical_formula_sum     'C18 H27 B F4 Fe N4 O2'
_chemical_formula_iupac     '[Fe (C10 H15) (C6 H12 N4) (C O)2] B F4'
_chemical_formula_weight     474.10
_chemical_melting_point     ?
_symmetry_cell_setting     orthorhombic
_symmetry_space_group_name_H-M     'P n m a'
_symmetry_space_group_name_Hall     '-P 2ac 2n'
loop_
    _symmetry_equiv_pos_as_xyz
    'x, y, z'
    '-x+1/2, -y, z+1/2'
    '-x, y+1/2, -z'
    'x+1/2, -y+1/2, -z+1/2'
    '-x, -y, -z'
    'x-1/2, y, -z-1/2'
    'x, -y-1/2, z'
    '-x-1/2, y-1/2, z-1/2'
_cell_length_a     13.8388(6)
_cell_length_b     9.1771(4)
_cell_length_c     16.4365(8)
_cell_angle_alpha     90.00
_cell_angle_beta     90.00
_cell_angle_gamma     90.00
_cell_volume     2087.44(16)
_cell_formula_units_Z     4
_cell_measurement_reflns_used     4126
_cell_measurement_theta_min     2.48
_cell_measurement_theta_max     26.91
_cell_measurement_temperature     173(2)
_exptl_crystal_description     block
_exptl_crystal_colour     brown
_exptl_crystal_size_max     0.40
_exptl_crystal_size_mid     0.40
_exptl_crystal_size_min     0.40
_exptl_crystal_density_diffrn     1.509
_exptl_crystal_density_meas     ?
_exptl_crystal_density_method     'not measured'
_exptl_crystal_F_000     984
_exptl_absorpt_coefficient_mu     0.780
_exptl_absorpt_correction_type     integration
_exptl_absorpt_process_details
;
(SADABS; Bruker, 2005)
;
_exptl_absorpt_correction_T_min     0.7456
_exptl_absorpt_correction_T_max     0.7456
_exptl_special_details
;
face indexed absorption corrections carried out with XPREP; Bruker, 2005)
;
_diffrn_ambient_temperature     173(2)
_diffrn_radiation_type     MoK\a
_diffrn_radiation_wavelength     0.71073
_diffrn_radiation_source     'fine-focus sealed tube'
_diffrn_radiation_monochromator     graphite
_diffrn_measurement_device_type     'Bruker APEXII CCD'
_diffrn_measurement_method     '\f and \w scans'
_diffrn_detector_area_resol_mean     ?
_diffrn_reflns_number     16663
_diffrn_reflns_av_R_equivalents     0.0501
_diffrn_reflns_av_sigmaI/netI     0.0369
_diffrn_reflns_theta_min     1.92
_diffrn_reflns_theta_max     27.99
_diffrn_reflns_theta_full     27.99
_diffrn_measured_fraction_theta_max     1.000
_diffrn_measured_fraction_theta_full     1.000
_diffrn_reflns_limit_h_min     -17
_diffrn_reflns_limit_h_max     18
_diffrn_reflns_limit_k_min     -12
_diffrn_reflns_limit_k_max     12
_diffrn_reflns_limit_l_min     -14
_diffrn_reflns_limit_l_max     21
_diffrn_standards_number     0
_diffrn_standards_interval_count     ?
_diffrn_standards_interval_time     ?
_diffrn_standards_decay_%     ?
_refine_special_details
;
Refinement of <i>F^2^</i> against ALL reflections. The weighted <i>R</i>-factor
<i>wR</i> and goodness of fit <i>S</i> are based on <i>F^2^</i>, conventional
<i>R</i>-factors <i>R</i> are based on <i>F</i>, with <i>F</i> set to zero for
negative <i>F^2^</i>. The threshold expression of <i>F^2^</i> >
\s(<i>F^2^</i>) is used only for calculating <i>R</i>-factors(gt) <i>etc</i>.
and is not relevant to the choice of reflections for refinement.
<i>R</i>-factors based on <i>F^2^</i> are statistically about twice as large
as those based on <i>F</i>, and <i>R</i>- factors based on ALL data will be
even larger.
;
_reflns_number_total     2671
_reflns_number_gt     2065
_reflns_threshold_expression     I>2sigma(I)
_refine_ls_structure_factor_coef     Fsqd
_refine_ls_matrix_type     full
_refine_ls_R_factor_all     0.0451
_refine_ls_R_factor_gt     0.0334
_refine_ls_wR_factor_gt     0.0897
_refine_ls_wR_factor_ref     0.0940
_refine_ls_goodness_of_fit_ref     1.042
_refine_ls_restrained_S_all     1.042
_refine_ls_number_reflns     2671
_refine_ls_number_parameters     153
_refine_ls_number_restraints     0
_refine_ls_hydrogen_treatment     constr
_refine_ls_weighting_scheme     calc
_refine_ls_weighting_details
         'calc w=1/[\s^2^(Fo^2^)+(0.0514P)^2^+0.0000P] where P=(Fo^2^+2Fc^2^)/3'
_atom_sites_solution_hydrogens     geom
_atom_sites_solution_primary     direct
_atom_sites_solution_secondary     difmap
_refine_ls_shift/su_max     0.008
_refine_ls_shift/su_mean     0.002
_refine_diff_density_max     0.559
_refine_diff_density_min     -0.548
_refine_ls_extinction_method     none
_refine_ls_extinction_coef     ?
loop_
    _atom_type_symbol
    _atom_type_description
    _atom_type_scat_dispersion_real
    _atom_type_scat_dispersion_imag
    _atom_type_scat_source
    'C' 'C' 0.0033 0.0016
                         'International Tables Vol C Tables 4.2.6.8 and 6.1.1.4'
    'H' 'H' 0.0000 0.0000
                         'International Tables Vol C Tables 4.2.6.8 and 6.1.1.4'
    'B' 'B' 0.0013 0.0007
                         'International Tables Vol C Tables 4.2.6.8 and 6.1.1.4'
    'F' 'F' 0.0171 0.0103
                         'International Tables Vol C Tables 4.2.6.8 and 6.1.1.4'
    'Fe' 'Fe' 0.3463 0.8444
                         'International Tables Vol C Tables 4.2.6.8 and 6.1.1.4'
    'N' 'N' 0.0061 0.0033
                         'International Tables Vol C Tables 4.2.6.8 and 6.1.1.4'
    'O' 'O' 0.0106 0.0060
                         'International Tables Vol C Tables 4.2.6.8 and 6.1.1.4'
_computing_data_collection     'APEX2 (Bruker, 2005)'
_computing_cell_refinement     'SAINT-Plus (Bruker, 2005)'
_computing_data_reduction     'SAINT-Plus and XPREP (Bruker, 2005)'
_computing_structure_solution     'SHELXS97 (Sheldrick, 2008)'
_computing_structure_refinement     'SHELXL97 (Sheldrick, 2008)'
_computing_molecular_graphics     'ORTEP-3 Farrugia (1997)'
_computing_publication_material
                            'SHELXL97 (Sheldrick, 2008) and PLATON (Spek, 2009)'
loop_
    _atom_site_type_symbol
    _atom_site_label
    _atom_site_fract_x
    _atom_site_fract_y
    _atom_site_fract_z
    _atom_site_U_iso_or_equiv
    _atom_site_adp_type
    _atom_site_calc_flag
    _atom_site_refinement_flags
    _atom_site_occupancy
    _atom_site_symmetry_multiplicity
    _atom_site_disorder_assembly
    _atom_site_disorder_group
    C C1 -0.07473(16) 0.7500 0.29615(16) 0.0216(5) Uani d S 1 2 . .
    C C2 -0.04858(13) 0.8758(2) 0.25029(10) 0.0225(4) Uani d . 1 1 . .
    C C3 -0.01373(12) 0.82727(19) 0.17274(10) 0.0239(4) Uani d . 1 1 . .
    C C4 -0.13130(18) 0.7500 0.37414(16) 0.0286(6) Uani d S 1 2 . .
    H H4A -0.1161 0.6660 0.4052 0.043 Uiso d PR 0.50 1 . .
    H H4B -0.1985 0.7500 0.3629 0.043 Uiso d SR 1 2 . .
    H H4C -0.1161 0.8340 0.4052 0.043 Uiso d PR 0.50 1 . .
    C C5 -0.06466(14) 1.0313(2) 0.27470(13) 0.0304(4) Uani d . 1 1 . .
    H H5A -0.1229 1.0685 0.2478 0.046 Uiso calc R 1 1 . .
    H H5B -0.0088 1.0900 0.2584 0.046 Uiso calc R 1 1 . .
    H H5C -0.0728 1.0370 0.3338 0.046 Uiso calc R 1 1 . .
    C C6 0.00822(15) 0.9225(2) 0.10053(12) 0.0351(5) Uani d . 1 1 . .
    H H6A 0.0601 0.8783 0.0683 0.053 Uiso calc R 1 1 . .
    H H6B 0.0287 1.0190 0.1194 0.053 Uiso calc R 1 1 . .
    H H6C -0.0499 0.9324 0.0668 0.053 Uiso calc R 1 1 . .
    C C7 0.15593(13) 0.6020(2) 0.23589(11) 0.0263(4) Uani d . 1 1 . .
    C C8 0.09551(13) 0.61629(18) 0.43011(11) 0.0220(4) Uani d . 1 1 . .
    H H8A 0.0240 0.6120 0.4298 0.026 Uiso calc R 1 1 . .
    H H8B 0.1200 0.5280 0.4023 0.026 Uiso calc R 1 1 . .
    C C9 0.23775(17) 0.7500 0.38815(15) 0.0238(5) Uani d S 1 2 . .
    H H9A 0.2629 0.6628 0.3597 0.029 Uiso calc PR 0.50 1 . .
    H H9B 0.2629 0.8372 0.3597 0.029 Uiso calc PR 0.50 1 . .
    C C10 0.23601(14) 0.61969(19) 0.51331(11) 0.0295(4) Uani d . 1 1 . .
    H H10A 0.2601 0.6186 0.5700 0.035 Uiso calc R 1 1 . .
    H H10B 0.2606 0.5313 0.4857 0.035 Uiso calc R 1 1 . .
    C C11 0.0944(2) 0.7500 0.55398(16) 0.0278(6) Uani d S 1 2 . .
    H H11A 0.1160 0.7500 0.6114 0.033 Uiso calc SR 1 2 . .
    H H11B 0.0228 0.7500 0.5537 0.033 Uiso calc SR 1 2 . .
    B B1 0.2554(3) 0.2500 0.4092(2) 0.0361(8) Uani d S 1 2 . .
    F F1 0.28284(11) 0.12563(13) 0.36756(8) 0.0570(4) Uani d . 1 1 . .
    F F2 0.29634(17) 0.2500 0.48627(13) 0.0660(6) Uani d S 1 2 . .
    F F3 0.15679(15) 0.2500 0.41946(15) 0.0703(7) Uani d S 1 2 . .
    Fe Fe1 0.07875(2) 0.7500 0.26471(2) 0.01882(12) Uani d S 1 2 . .
    N N1 0.12822(14) 0.7500 0.38349(12) 0.0187(4) Uani d S 1 2 . .
    N N2 0.12944(12) 0.61662(15) 0.51387(9) 0.0253(3) Uani d . 1 1 . .
    N N3 0.27327(16) 0.7500 0.47139(13) 0.0269(5) Uani d S 1 2 . .
    O O1 0.19858(10) 0.50678(17) 0.21102(9) 0.0410(4) Uani d . 1 1 . .
loop_
    _atom_site_aniso_label
    _atom_site_aniso_U_11
    _atom_site_aniso_U_22
    _atom_site_aniso_U_33
    _atom_site_aniso_U_12
    _atom_site_aniso_U_13
    _atom_site_aniso_U_23
    C1 0.0185(12) 0.0302(13) 0.0161(12) 0.000 -0.0015(9) 0.000
    C2 0.0204(9) 0.0277(9) 0.0194(9) 0.0024(7) -0.0024(7) 0.0002(7)
    C3 0.0224(9) 0.0318(10) 0.0174(9) 0.0007(7) -0.0027(7) 0.0037(7)
    C4 0.0205(13) 0.0430(16) 0.0223(14) 0.000 0.0035(11) 0.000
    C5 0.0316(11) 0.0271(9) 0.0326(12) 0.0070(8) -0.0011(8) -0.0017(8)
    C6 0.0375(11) 0.0463(12) 0.0216(10) -0.0025(9) -0.0019(8) 0.0118(9)
    C7 0.0247(10) 0.0361(10) 0.0182(9) 0.0006(8) -0.0031(7) -0.0028(8)
    C8 0.0296(10) 0.0189(8) 0.0177(9) -0.0013(7) -0.0010(7) 0.0008(7)
    C9 0.0197(12) 0.0320(13) 0.0198(13) 0.000 -0.0020(10) 0.000
    C10 0.0377(11) 0.0289(10) 0.0219(10) 0.0049(8) -0.0073(8) 0.0024(8)
    C11 0.0410(16) 0.0265(13) 0.0158(13) 0.000 0.0015(11) 0.000
    B1 0.045(2) 0.0277(15) 0.036(2) 0.000 0.0101(15) 0.000
    F1 0.0836(11) 0.0364(7) 0.0509(9) 0.0058(7) 0.0261(7) -0.0094(6)
    F2 0.0916(17) 0.0588(13) 0.0476(13) 0.000 -0.0102(12) 0.000
    F3 0.0478(13) 0.0654(14) 0.0979(19) 0.000 0.0209(12) 0.000
    Fe1 0.0191(2) 0.02309(19) 0.01423(19) 0.000 0.00091(13) 0.000
    N1 0.0216(10) 0.0195(10) 0.0151(10) 0.000 0.0006(8) 0.000
    N2 0.0361(9) 0.0220(7) 0.0178(8) 0.0003(6) -0.0030(6) 0.0009(6)
    N3 0.0295(12) 0.0298(11) 0.0213(11) 0.000 -0.0066(9) 0.000
    O1 0.0396(8) 0.0480(9) 0.0354(8) 0.0173(7) -0.0028(7) -0.0147(7)
_geom_special_details
;
All e.s.d.'s (except the e.s.d. in the dihedral angle between two l.s. planes)
are estimated using the full covariance matrix. The cell e.s.d.'s are taken
into account individually in the estimation of e.s.d.'s in distances, angles
and torsion angles; correlations between e.s.d.'s in cell parameters are only
used when they are defined by crystal symmetry. An approximate (isotropic)
treatment of cell e.s.d.'s is used for estimating e.s.d.'s involving l.s.
planes.
;
loop_
    _geom_bond_atom_site_label_1
    _geom_bond_atom_site_label_2
    _geom_bond_site_symmetry_2
    _geom_bond_distance
    _geom_bond_publ_flag
    C1 C2 . 1.425(2) ?
    C1 C2 7_575 1.425(2) ?
    C1 C4 . 1.502(3) ?
    C1 Fe1 . 2.186(2) ?
    C2 C3 . 1.434(2) ?
    C2 C5 . 1.499(2) ?
    C2 Fe1 . 2.1199(18) ?
    C3 C3 7_575 1.418(3) ?
    C3 C6 . 1.505(2) ?
    C3 Fe1 . 2.1038(17) ?
    C4 H4A . 0.9482 ?
    C4 H4B . 0.9477 ?
    C4 H4C . 0.9482 ?
    C5 H5A . 0.9800 ?
    C5 H5B . 0.9800 ?
    C5 H5C . 0.9800 ?
    C6 H6A . 0.9800 ?
    C6 H6B . 0.9800 ?
    C6 H6C . 0.9800 ?
    C7 O1 . 1.131(2) ?
    C7 Fe1 . 1.791(2) ?
    C8 N2 . 1.455(2) ?
    C8 N1 . 1.516(2) ?
    C8 H8A . 0.9900 ?
    C8 H8B . 0.9900 ?
    C9 N3 . 1.454(3) ?
    C9 N1 . 1.518(3) ?
    C9 H9A . 0.9900 ?
    C9 H9B . 0.9900 ?
    C10 N3 . 1.473(2) ?
    C10 N2 . 1.475(3) ?
    C10 H10A . 0.9900 ?
    C10 H10B . 0.9900 ?
    C11 N2 . 1.473(2) ?
    C11 N2 7_575 1.473(2) ?
    C11 H11A . 0.9900 ?
    C11 H11B . 0.9900 ?
    B1 F3 . 1.375(4) ?
    B1 F1 7_565 1.384(2) ?
    B1 F1 . 1.384(2) ?
    B1 F2 . 1.388(4) ?
    Fe1 C7 7_575 1.791(2) ?
    Fe1 N1 . 2.069(2) ?
    Fe1 C3 7_575 2.1038(17) ?
    Fe1 C2 7_575 2.1199(18) ?
    N1 C8 7_575 1.516(2) ?
    N3 C10 7_575 1.473(2) ?
loop_
    _geom_angle_atom_site_label_1
    _geom_angle_atom_site_label_2
    _geom_angle_atom_site_label_3
    _geom_angle_site_symmetry_1
    _geom_angle_site_symmetry_3
    _geom_angle
    _geom_angle_publ_flag
    C2 C1 C2 . 7_575 108.2(2) ?
    C2 C1 C4 . . 125.70(11) ?
    C2 C1 C4 7_575 . 125.70(11) ?
    C2 C1 Fe1 . . 68.18(12) ?
    C2 C1 Fe1 7_575 . 68.18(12) ?
    C4 C1 Fe1 . . 135.09(18) ?
    C1 C2 C3 . . 107.69(16) ?
    C1 C2 C5 . . 126.29(17) ?
    C3 C2 C5 . . 125.70(16) ?
    C1 C2 Fe1 . . 73.19(12) ?
    C3 C2 Fe1 . . 69.55(10) ?
    C5 C2 Fe1 . . 127.73(13) ?
    C3 C3 C2 7_575 . 108.09(10) ?
    C3 C3 C6 7_575 . 125.52(11) ?
    C2 C3 C6 . . 126.05(16) ?
    C3 C3 Fe1 7_575 . 70.30(5) ?
    C2 C3 Fe1 . . 70.76(10) ?
    C6 C3 Fe1 . . 129.76(13) ?
    C1 C4 H4A . . 110.1 ?
    C1 C4 H4B . . 110.2 ?
    H4A C4 H4B . . 108.8 ?
    C1 C4 H4C . . 110.1 ?
    H4A C4 H4C . . 108.8 ?
    H4B C4 H4C . . 108.8 ?
    C2 C5 H5A . . 109.5 ?
    C2 C5 H5B . . 109.5 ?
    H5A C5 H5B . . 109.5 ?
    C2 C5 H5C . . 109.5 ?
    H5A C5 H5C . . 109.5 ?
    H5B C5 H5C . . 109.5 ?
    C3 C6 H6A . . 109.5 ?
    C3 C6 H6B . . 109.5 ?
    H6A C6 H6B . . 109.5 ?
    C3 C6 H6C . . 109.5 ?
    H6A C6 H6C . . 109.5 ?
    H6B C6 H6C . . 109.5 ?
    O1 C7 Fe1 . . 172.94(17) ?
    N2 C8 N1 . . 112.36(14) ?
    N2 C8 H8A . . 109.1 ?
    N1 C8 H8A . . 109.1 ?
    N2 C8 H8B . . 109.1 ?
    N1 C8 H8B . . 109.1 ?
    H8A C8 H8B . . 107.9 ?
    N3 C9 N1 . . 112.7(2) ?
    N3 C9 H9A . . 109.1 ?
    N1 C9 H9A . . 109.1 ?
    N3 C9 H9B . . 109.1 ?
    N1 C9 H9B . . 109.1 ?
    H9A C9 H9B . . 107.8 ?
    N3 C10 N2 . . 111.61(15) ?
    N3 C10 H10A . . 109.3 ?
    N2 C10 H10A . . 109.3 ?
    N3 C10 H10B . . 109.3 ?
    N2 C10 H10B . . 109.3 ?
    H10A C10 H10B . . 108.0 ?
    N2 C11 N2 . 7_575 112.4(2) ?
    N2 C11 H11A . . 109.1 ?
    N2 C11 H11A 7_575 . 109.1 ?
    N2 C11 H11B . . 109.1 ?
    N2 C11 H11B 7_575 . 109.1 ?
    H11A C11 H11B . . 107.8 ?
    F3 B1 F1 . 7_565 109.5(2) ?
    F3 B1 F1 . . 109.5(2) ?
    F1 B1 F1 7_565 . 111.1(3) ?
    F3 B1 F2 . . 107.1(3) ?
    F1 B1 F2 7_565 . 109.8(2) ?
    F1 B1 F2 . . 109.8(2) ?
    C7 Fe1 C7 . 7_575 98.58(12) ?
    C7 Fe1 N1 . . 93.00(7) ?
    C7 Fe1 N1 7_575 . 93.00(7) ?
    C7 Fe1 C3 . 7_575 85.25(8) ?
    C7 Fe1 C3 7_575 7_575 115.35(8) ?
    N1 Fe1 C3 . 7_575 151.56(6) ?
    C7 Fe1 C3 . . 115.35(8) ?
    C7 Fe1 C3 7_575 . 85.25(8) ?
    N1 Fe1 C3 . . 151.56(6) ?
    C3 Fe1 C3 7_575 . 39.40(10) ?
    C7 Fe1 C2 . 7_575 93.05(8) ?
    C7 Fe1 C2 7_575 7_575 151.50(8) ?
    N1 Fe1 C2 . 7_575 112.37(7) ?
    C3 Fe1 C2 7_575 7_575 39.69(7) ?
    C3 Fe1 C2 . 7_575 66.27(7) ?
    C7 Fe1 C2 . . 151.50(8) ?
    C7 Fe1 C2 7_575 . 93.05(8) ?
    N1 Fe1 C2 . . 112.37(7) ?
    C3 Fe1 C2 7_575 . 66.27(7) ?
    C3 Fe1 C2 . . 39.69(7) ?
    C2 Fe1 C2 7_575 . 65.99(10) ?
    C7 Fe1 C1 . . 129.93(6) ?
    C7 Fe1 C1 7_575 . 129.93(6) ?
    N1 Fe1 C1 . . 95.65(9) ?
    C3 Fe1 C1 7_575 . 65.09(8) ?
    C3 Fe1 C1 . . 65.09(8) ?
    C2 Fe1 C1 7_575 . 38.62(6) ?
    C2 Fe1 C1 . . 38.62(6) ?
    C8 N1 C8 7_575 . 108.09(18) ?
    C8 N1 C9 7_575 . 105.83(12) ?
    C8 N1 C9 . . 105.83(12) ?
    C8 N1 Fe1 7_575 . 112.22(10) ?
    C8 N1 Fe1 . . 112.22(10) ?
    C9 N1 Fe1 . . 112.21(14) ?
    C8 N2 C11 . . 108.61(16) ?
    C8 N2 C10 . . 108.47(14) ?
    C11 N2 C10 . . 108.45(16) ?
    C9 N3 C10 . 7_575 108.77(13) ?
    C9 N3 C10 . . 108.77(13) ?
    C10 N3 C10 7_575 . 108.5(2) ?
loop_
    _geom_torsion_atom_site_label_1
    _geom_torsion_atom_site_label_2
    _geom_torsion_atom_site_label_3
    _geom_torsion_atom_site_label_4
    _geom_torsion_site_symmetry_1
    _geom_torsion_site_symmetry_2
    _geom_torsion_site_symmetry_3
    _geom_torsion_site_symmetry_4
    _geom_torsion
    _geom_torsion_publ_flag
    C2 C1 C2 C3 7_575 . . . 4.9(3) ?
    C4 C1 C2 C3 . . . . -168.0(2) ?
    Fe1 C1 C2 C3 . . . . 61.35(13) ?
    C2 C1 C2 C5 7_575 . . . 178.72(12) ?
    C4 C1 C2 C5 . . . . 5.8(4) ?
    Fe1 C1 C2 C5 . . . . -124.84(19) ?
    C2 C1 C2 Fe1 7_575 . . . -56.44(17) ?
    C4 C1 C2 Fe1 . . . . 130.7(2) ?
    C1 C2 C3 C3 . . . 7_575 -3.03(16) ?
    C5 C2 C3 C3 . . . 7_575 -176.89(15) ?
    Fe1 C2 C3 C3 . . . 7_575 60.69(12) ?
    C1 C2 C3 C6 . . . . 170.56(18) ?
    C5 C2 C3 C6 . . . . -3.3(3) ?
    Fe1 C2 C3 C6 . . . . -125.73(18) ?
    C1 C2 C3 Fe1 . . . . -63.71(14) ?
    C5 C2 C3 Fe1 . . . . 122.43(19) ?
    C3 C3 Fe1 C7 7_575 . . . 43.83(7) ?
    C2 C3 Fe1 C7 . . . . 162.15(11) ?
    C6 C3 Fe1 C7 . . . . -76.48(19) ?
    C3 C3 Fe1 C7 7_575 . . 7_575 141.10(6) ?
    C2 C3 Fe1 C7 . . . 7_575 -100.59(12) ?
    C6 C3 Fe1 C7 . . . 7_575 20.78(18) ?
    C3 C3 Fe1 N1 7_575 . . . -131.39(13) ?
    C2 C3 Fe1 N1 . . . . -13.07(18) ?
    C6 C3 Fe1 N1 . . . . 108.29(19) ?
    C2 C3 Fe1 C3 . . . 7_575 118.32(9) ?
    C6 C3 Fe1 C3 . . . 7_575 -120.32(16) ?
    C3 C3 Fe1 C2 7_575 . . 7_575 -37.89(6) ?
    C2 C3 Fe1 C2 . . . 7_575 80.43(14) ?
    C6 C3 Fe1 C2 . . . 7_575 -158.20(19) ?
    C3 C3 Fe1 C2 7_575 . . . -118.32(9) ?
    C6 C3 Fe1 C2 . . . . 121.4(2) ?
    C3 C3 Fe1 C1 7_575 . . . -80.43(9) ?
    C2 C3 Fe1 C1 . . . . 37.89(9) ?
    C6 C3 Fe1 C1 . . . . 159.25(19) ?
    C1 C2 Fe1 C7 . . . . 81.4(2) ?
    C3 C2 Fe1 C7 . . . . -35.5(2) ?
    C5 C2 Fe1 C7 . . . . -155.42(17) ?
    C1 C2 Fe1 C7 . . . 7_575 -164.35(13) ?
    C3 C2 Fe1 C7 . . . 7_575 78.81(12) ?
    C5 C2 Fe1 C7 . . . 7_575 -41.12(17) ?
    C1 C2 Fe1 N1 . . . . -69.85(12) ?
    C3 C2 Fe1 N1 . . . . 173.31(9) ?
    C5 C2 Fe1 N1 . . . . 53.38(17) ?
    C1 C2 Fe1 C3 . . . 7_575 79.22(12) ?
    C3 C2 Fe1 C3 . . . 7_575 -37.62(11) ?
    C5 C2 Fe1 C3 . . . 7_575 -157.54(18) ?
    C1 C2 Fe1 C3 . . . . 116.84(16) ?
    C5 C2 Fe1 C3 . . . . -119.9(2) ?
    C1 C2 Fe1 C2 . . . 7_575 35.65(13) ?
    C3 C2 Fe1 C2 . . . 7_575 -81.19(10) ?
    C5 C2 Fe1 C2 . . . 7_575 158.88(14) ?
    C3 C2 Fe1 C1 . . . . -116.84(16) ?
    C5 C2 Fe1 C1 . . . . 123.2(2) ?
    C2 C1 Fe1 C7 . . . . -142.04(11) ?
    C2 C1 Fe1 C7 7_575 . . . -20.56(17) ?
    C4 C1 Fe1 C7 . . . . 98.70(10) ?
    C2 C1 Fe1 C7 . . . 7_575 20.56(17) ?
    C2 C1 Fe1 C7 7_575 . . 7_575 142.04(11) ?
    C4 C1 Fe1 C7 . . . 7_575 -98.70(10) ?
    C2 C1 Fe1 N1 . . . . 119.26(11) ?
    C2 C1 Fe1 N1 7_575 . . . -119.26(11) ?
    C4 C1 Fe1 N1 . . . . 0.0 ?
    C2 C1 Fe1 C3 . . . 7_575 -82.56(13) ?
    C2 C1 Fe1 C3 7_575 . . 7_575 38.92(11) ?
    C4 C1 Fe1 C3 . . . 7_575 158.18(5) ?
    C2 C1 Fe1 C3 . . . . -38.92(11) ?
    C2 C1 Fe1 C3 7_575 . . . 82.56(13) ?
    C4 C1 Fe1 C3 . . . . -158.18(5) ?
    C2 C1 Fe1 C2 . . . 7_575 -121.5(2) ?
    C4 C1 Fe1 C2 . . . 7_575 119.26(11) ?
    C2 C1 Fe1 C2 7_575 . . . 121.5(2) ?
    C4 C1 Fe1 C2 . . . . -119.26(11) ?
    N2 C8 N1 C8 . . . 7_575 -55.2(2) ?
    N2 C8 N1 C9 . . . . 57.82(19) ?
    N2 C8 N1 Fe1 . . . . -179.48(11) ?
    N3 C9 N1 C8 . . . 7_575 57.29(11) ?
    N3 C9 N1 C8 . . . . -57.29(11) ?
    N3 C9 N1 Fe1 . . . . 180.0 ?
    C7 Fe1 N1 C8 . . . 7_575 168.40(13) ?
    C7 Fe1 N1 C8 7_575 . . 7_575 69.64(13) ?
    C3 Fe1 N1 C8 7_575 . . 7_575 -106.04(13) ?
    C3 Fe1 N1 C8 . . . 7_575 -15.9(2) ?
    C2 Fe1 N1 C8 7_575 . . 7_575 -97.06(12) ?
    C2 Fe1 N1 C8 . . . 7_575 -24.90(14) ?
    C1 Fe1 N1 C8 . . . 7_575 -60.98(12) ?
    C7 Fe1 N1 C8 . . . . -69.64(13) ?
    C7 Fe1 N1 C8 7_575 . . . -168.40(13) ?
    C3 Fe1 N1 C8 7_575 . . . 15.9(2) ?
    C3 Fe1 N1 C8 . . . . 106.04(13) ?
    C2 Fe1 N1 C8 7_575 . . . 24.90(14) ?
    C2 Fe1 N1 C8 . . . . 97.06(12) ?
    C1 Fe1 N1 C8 . . . . 60.98(12) ?
    C7 Fe1 N1 C9 . . . . 49.38(6) ?
    C7 Fe1 N1 C9 7_575 . . . -49.38(6) ?
    C3 Fe1 N1 C9 7_575 . . . 134.94(12) ?
    C3 Fe1 N1 C9 . . . . -134.94(12) ?
    C2 Fe1 N1 C9 7_575 . . . 143.92(6) ?
    C2 Fe1 N1 C9 . . . . -143.92(6) ?
    C1 Fe1 N1 C9 . . . . 180.0 ?
    N1 C8 N2 C11 . . . . 57.6(2) ?
    N1 C8 N2 C10 . . . . -60.06(18) ?
    N2 C11 N2 C8 7_575 . . . -60.0(3) ?
    N2 C11 N2 C10 7_575 . . . 57.7(2) ?
    N3 C10 N2 C8 . . . . 59.72(18) ?
    N3 C10 N2 C11 . . . . -58.1(2) ?
    N1 C9 N3 C10 . . . 7_575 -59.01(14) ?
    N1 C9 N3 C10 . . . . 59.01(14) ?
    N2 C10 N3 C9 . . . . -59.2(2) ?
    N2 C10 N3 C10 . . . 7_575 59.0(2) ?
_iucr_refine_instructions_details
;
TITL 11m_kznd_cyprian6_0a in Pnma
CELL 0.71073  13.8388   9.1771  16.4365  90.000  90.000  90.000
ZERR    4.00   0.0006   0.0004   0.0008   0.000   0.000   0.000
LATT   1
SYMM  1/2 - X, - Y, 1/2 + Z
SYMM  - X, 1/2 + Y, - Z
SYMM  1/2 + X, 1/2 - Y, 1/2 - Z
SFAC  C    H    B    F    FE   N    O
UNIT  72   108  4    16   4    16   8
MERG   2
OMIT    -2.00  56.00
FMAP   2
PLAN   20
SIZE     0.40   0.40   0.40
ACTA
BOND
BOND   $H
CONF
L.S.   4
TEMP  -100.00
WGHT    0.051400
FVAR       0.39616
C1    1   -0.074727    0.750000    0.296148    10.50000    0.01853    0.03018 =
         0.01606    0.00000   -0.00146    0.00000
C2    1   -0.048582    0.875798    0.250293    11.00000    0.02044    0.02774 =
         0.01944    0.00019   -0.00242    0.00244
C3    1   -0.013733    0.827275    0.172738    11.00000    0.02236    0.03184 =
         0.01742    0.00372   -0.00269    0.00070
C4    1   -0.131299    0.750000    0.374145    10.50000    0.02048    0.04304 =
         0.02231    0.00000    0.00351    0.00000
AFIX   3
H4A   2   -0.116117    0.666000    0.405209    10.50000   -1.50000
H4B   2   -0.198467    0.750000    0.362909    10.50000   -1.50000
H4C   2   -0.116117    0.834000    0.405209    10.50000   -1.50000
AFIX   0
C5    1   -0.064657    1.031281    0.274696    11.00000    0.03156    0.02709 =
         0.03261   -0.00174   -0.00113    0.00698
AFIX 137
H5A   2   -0.122861    1.068509    0.247838    11.00000   -1.50000
H5B   2   -0.008787    1.090024    0.258372    11.00000   -1.50000
H5C   2   -0.072833    1.036973    0.333836    11.00000   -1.50000
AFIX   0
C6    1    0.008217    0.922548    0.100532    11.00000    0.03750    0.04629 =
         0.02157    0.01180   -0.00192   -0.00249
AFIX 137
H6A   2    0.060082    0.878317    0.068311    11.00000   -1.50000
H6B   2    0.028714    1.019004    0.119421    11.00000   -1.50000
H6C   2   -0.049852    0.932358    0.066850    11.00000   -1.50000
AFIX   0
C7    1    0.155929    0.602023    0.235890    11.00000    0.02466    0.03607 =
         0.01820   -0.00277   -0.00312    0.00060
C8    1    0.095510    0.616294    0.430111    11.00000    0.02960    0.01886 =
         0.01766    0.00078   -0.00103   -0.00130
AFIX  23
H8A   2    0.024029    0.612024    0.429787    11.00000   -1.20000
H8B   2    0.119965    0.527956    0.402340    11.00000   -1.20000
AFIX   0
C9    1    0.237750    0.750000    0.388152    10.50000    0.01966    0.03197 =
         0.01980    0.00000   -0.00201    0.00000
AFIX  23
H9A   2    0.262854    0.662825    0.359655    10.50000   -1.20000
H9B   2    0.262854    0.837175    0.359656    10.50000   -1.20000
AFIX   0
C10   1    0.236013    0.619693    0.513306    11.00000    0.03770    0.02886 =
         0.02193    0.00238   -0.00728    0.00493
AFIX  23
H10A  2    0.260096    0.618626    0.570020    11.00000   -1.20000
H10B  2    0.260577    0.531286    0.485673    11.00000   -1.20000
AFIX   0
C11   1    0.094363    0.750000    0.553984    10.50000    0.04096    0.02647 =
         0.01582    0.00000    0.00150    0.00000
AFIX  23
H11A  2    0.115953    0.750000    0.611408    10.50000   -1.20000
H11B  2    0.022826    0.750000    0.553687    10.50000   -1.20000
AFIX   0
B1    3    0.255360    0.250000    0.409189    10.50000    0.04514    0.02765 =
         0.03559    0.00000    0.01012    0.00000
F1    4    0.282838    0.125630    0.367561    11.00000    0.08359    0.03643 =
         0.05088   -0.00942    0.02609    0.00584
F2    4    0.296341    0.250000    0.486267    10.50000    0.09160    0.05877 =
         0.04761    0.00000   -0.01023    0.00000
F3    4    0.156787    0.250000    0.419459    10.50000    0.04779    0.06535 =
         0.09789    0.00000    0.02094    0.00000
FE1   5    0.078752    0.750000    0.264709    10.50000    0.01913    0.02309 =
         0.01423    0.00000    0.00091    0.00000
N1    6    0.128220    0.750000    0.383494    10.50000    0.02158    0.01947 =
         0.01508    0.00000    0.00057    0.00000
N2    6    0.129439    0.616619    0.513867    11.00000    0.03614    0.02204 =
         0.01783    0.00087   -0.00302    0.00029
N3    6    0.273268    0.750000    0.471394    10.50000    0.02953    0.02982 =
         0.02127    0.00000   -0.00663    0.00000
O1    7    0.198581    0.506777    0.211019    11.00000    0.03958    0.04795 =
         0.03536   -0.01470   -0.00280    0.01730
HKLF    4
REM  11m_kznd_cyprian6_0a in Pnma
REM R1 =  0.0334 for   2065 Fo > 4sig(Fo)  and  0.0451 for all   2671 data
REM    153 parameters refined using      0 restraints
END
WGHT      0.0505      0.0000
REM Highest difference peak  0.559,  deepest hole -0.548,  1-sigma level  0.061
Q1    1   0.2264  0.2500  0.4682  10.50000  0.05    0.56
Q2    1   0.1757  0.2500  0.3669  10.50000  0.05    0.40
Q3    1   0.3416  0.2500  0.4427  10.50000  0.05    0.38
Q4    1  -0.0650  0.8265  0.2786  11.00000  0.05    0.34
Q5    1   0.2580  0.8074  0.4930  11.00000  0.05    0.33
Q6    1  -0.0028  0.7500  0.1716  10.50000  0.05    0.29
Q7    1  -0.0566  0.9445  0.2601  11.00000  0.05    0.29
Q8    1   0.0787  0.7500  0.1984  10.50000  0.05    0.28
Q9    1   0.1120  0.6839  0.4083  11.00000  0.05    0.26
Q10   1   0.3354  0.1556  0.3969  11.00000  0.05    0.26
Q11   1  -0.0070  0.8741  0.1374  11.00000  0.05    0.25
Q12   1  -0.0976  0.7500  0.3317  10.50000  0.05    0.25
Q13   1   0.1150  0.6182  0.4733  11.00000  0.05    0.24
Q14   1   0.1058  0.6788  0.5290  11.00000  0.05    0.24
Q15   1   0.1689  0.6227  0.5205  11.00000  0.05    0.24
Q16   1   0.4186  0.2500  0.4179  10.50000  0.05    0.23
Q17   1   0.1288  0.6913  0.2287  11.00000  0.05    0.22
Q18   1   0.2508  0.1752  0.3419  11.00000  0.05    0.22
Q19   1   0.2535  0.7500  0.4356  10.50000  0.05    0.22
Q20   1   0.0557  0.7500  0.5473  10.50000  0.05    0.22
;
data_global
_journal_date_recd_electronic     2012-05-24
_journal_date_accepted     2012-06-11
_journal_name_full     'Acta Crystallographica, Section E'
_journal_year     2012
_journal_volume     68
_journal_issue      7
_journal_page_first     m931
_journal_page_last     m931
_journal_paper_category     QM
_journal_paper_doi     10.1107/S1600536812026360
_journal_coeditor_code     FJ2565
_publ_contact_author_name     "Cyprian M. M'thiruaine"
_publ_contact_author_address
;
School of Chemistry, University of KwaZulu-Natal,
Private Bag X54001, Durban 4000, South Africa
;
_publ_contact_author_email     '208529737@stu.ukzn.ac.za'
_publ_contact_author_fax     '+27(0)312603091'
_publ_contact_author_phone     '+27(0)312601104'
_publ_section_title
;\
Dicarbonyl(hexamethylene-1,3,5,7-tetramine-\k<i>N</i>^1^)(\h^5^-\
pentamethylcyclopentadienyl)iron(II) tetrafluoridoborate
;
loop_
    _publ_author_name
    _publ_author_footnote
    _publ_author_address
    'M'thiruaine, Cyprian M.' .
;
School of Chemistry, University of KwaZulu-Natal, Private Bag X54001,
Durban 4000, South Africa
;
    'Friedrich, Holger B.' .
;
School of Chemistry, University of KwaZulu-Natal, Private Bag X54001,
Durban 4000, South Africa
;
    'Changamu, Evans O.' .
;
Chemistry Department, Kenyatta University, PO Box 43844, Nairobi, Kenya
;
    'Fernandes, Manuel A.' .
;
Molecular Sciences Institute, School of Chemistry,
University of the Witwatersrand,
PO Wits, 2050 Johannesburg, South Africa
;
