# Supplementary material for: Dicarbon­yl(hexa­methyl­ene-1,3,5,7-tetra­mine-κN 1)(η5-penta­methyl­cyclo­penta­dien­yl)iron(II) tetra­fluoridoborate
Source: Acta Crystallogr Sect E Struct Rep Online. 2012 Jun 16;68(Pt 7):m931. doi: 10.1107/S1600536812026360 (PMC3393194; doi:10.1107/S1600536812026360)
Supplement: Supplementary file 2 [file e-68-0m931-Isup2.hkl]

#
# h,k,l, Fc-squared, Fo-squared, sigma(Fo-squared) and status flag
#
data_I
_shelx_title ' 11m_kznd_cyprian6_0a in Pnma'
_shelx_refln_list_code          4
_shelx_F_calc_maximum      209.68
_exptl_crystal_F_000       984.00
_reflns_d_resolution_high  0.7571
 
loop_
 _symmetry_equiv_pos_as_xyz
 'x, y, z'
 '-x+1/2, -y, z+1/2'
 '-x, y+1/2, -z'
 'x+1/2, -y+1/2, -z+1/2'
 '-x, -y, -z'
 'x-1/2, y, -z-1/2'
 'x, -y-1/2, z'
 '-x-1/2, y-1/2, z-1/2'
 
_cell_length_a    13.8388
_cell_length_b     9.1771
_cell_length_c    16.4365
_cell_angle_alpha  90.000
_cell_angle_beta   90.000
_cell_angle_gamma  90.000
 
_shelx_F_squared_multiplier     1.000
 
loop_
 _refln_index_h
 _refln_index_k
 _refln_index_l
 _refln_F_squared_calc
 _refln_F_squared_meas
 _refln_F_squared_sigma
 _refln_observed_status
   2   0   0      340.77      333.56     31.71 o
   4   0   0      737.99      663.59     20.05 o
   6   0   0    10154.46    10067.95    238.57 o
   8   0   0        5.92       32.32     23.61 o
  10   0   0       66.49       39.31     16.00 o
  12   0   0     1293.93     1340.99     64.96 o
  14   0   0     2216.86     2126.56    146.62 o
  16   0   0       58.99       83.41     47.73 o
  18   0   0      276.16      274.44     78.50 o
   2   1   0    27448.42    27840.29    165.05 o
   4   1   0      679.43      746.09     14.17 o
   6   1   0        5.80       14.88      4.87 o
   8   1   0    10039.35     9715.94    168.18 o
  10   1   0      687.86      641.77     37.30 o
  12   1   0      168.63      138.46     19.65 o
  14   1   0      539.29      472.32     41.19 o
  16   1   0      370.00      357.77     55.42 o
  18   1   0       64.29       45.61     34.34 o
   0   2   0    25933.97    27937.03    292.55 o
   2   2   0      155.88      146.98      5.82 o
   4   2   0     2513.23     2626.59     26.00 o
   6   2   0     7360.35     7403.02    138.17 o
   8   2   0       93.55      103.67     12.02 o
  10   2   0       36.43       23.24      9.71 o
  12   2   0     1900.25     1991.13     71.48 o
  14   2   0      524.50      533.72     44.84 o
  16   2   0       18.82       20.32     20.59 o
  18   2   0      434.05      413.75     65.30 o
   2   3   0     2081.53     2395.90     34.48 o
   4   3   0     9264.16     9227.26     61.17 o
   6   3   0      402.77      334.77     21.16 o
   8   3   0     1440.79     1342.09     30.43 o
  10   3   0     2868.37     2945.99     71.68 o
  12   3   0       35.96       27.05     16.45 o
  14   3   0       10.55        7.75     16.81 o
  16   3   0       93.33       89.95     29.11 o
   0   4   0     4537.37     4097.18     70.33 o
   2   4   0        4.45        4.80      4.03 o
   4   4   0     2117.08     2353.19     29.92 o
   6   4   0     3414.64     3474.73     76.65 o
   8   4   0     3850.66     3940.03     89.60 o
  10   4   0      340.69      308.74     32.09 o
  12   4   0     1033.82     1060.67     50.21 o
  14   4   0      917.60      932.10     51.88 o
  16   4   0      136.07      129.21     29.11 o
   2   5   0     2101.83     2001.27     36.95 o
   4   5   0     8148.46     8621.46     69.39 o
   6   5   0      756.90      784.41     22.83 o
   8   5   0      463.15      370.87     32.64 o
  10   5   0     1142.20     1104.09     55.90 o
  12   5   0        0.89       14.64     17.09 o
  14   5   0       58.01       47.36     23.84 o
  16   5   0      404.34      470.22     52.39 o
   0   6   0    16453.42    15976.66    187.16 o
   2   6   0      105.94      116.08     13.02 o
   4   6   0     1696.84     1750.23     38.27 o
   6   6   0     3055.33     3192.45     42.68 o
   8   6   0       32.58       30.61     13.41 o
  10   6   0      124.28      102.66     20.72 o
  12   6   0     1143.60      998.57     61.32 o
  14   6   0      462.74      524.33     51.96 o
   2   7   0     4460.64     4239.04     64.73 o
   4   7   0      244.63      255.81     18.63 o
   6   7   0      104.45       78.22     13.44 o
   8   7   0     1177.32     1211.66     50.93 o
  10   7   0        5.41        5.07     14.01 o
  12   7   0       31.72       34.42     21.75 o
  14   7   0     1043.59     1016.74     69.77 o
   0   8   0    20155.65    19774.74    384.45 o
   2   8   0      812.54      799.90     32.38 o
   4   8   0      604.42      562.38     27.80 o
   6   8   0     4172.03     4166.75     93.64 o
   8   8   0      253.43      223.80     28.22 o
  10   8   0       18.88       11.93     16.94 o
  12   8   0      104.85      125.87     32.45 o
   2   9   0     1446.93     1370.45     44.11 o
   4   9   0      586.62      589.55     36.42 o
   6   9   0       79.53       51.26     18.30 o
   8   9   0     1414.54     1420.10     62.61 o
  10   9   0      190.18      233.06     33.05 o
  12   9   0       28.63       28.84     24.94 o
   0  10   0     1292.79     1544.24     88.04 o
   2  10   0      148.91      165.16     21.70 o
   4  10   0       13.98        6.55     16.27 o
   6  10   0     1232.19     1362.34     63.42 o
   8  10   0       92.40      101.63     26.83 o
  10  10   0        1.47        7.17     22.04 o
   2  11   0        6.01        6.33     15.30 o
   4  11   0      416.67      458.38     42.74 o
   6  11   0       15.99       12.84     20.01 o
   0  12   0      294.54      361.94     61.34 o
   2  12   0       64.98       48.13     24.54 o
   1   0   1     5509.39     5235.17    184.82 o
   2   0   1     4501.02     4662.38     79.86 o
   3   0   1     7979.22     8541.15     50.39 o
   4   0   1     2262.08     2531.19     30.04 o
   5   0   1    31326.79    31177.97    911.35 o
   6   0   1     2014.65     2335.53     43.17 o
   7   0   1     1919.34     1928.28     35.01 o
   8   0   1      772.62      792.65     28.54 o
   9   0   1      115.62       64.90     11.65 o
  10   0   1     3361.18     3392.88     64.05 o
  11   0   1      119.90      145.61     17.85 o
  12   0   1       15.10       17.83     11.28 o
  13   0   1        1.35        4.06     10.65 o
  14   0   1      817.24      861.16     42.05 o
  15   0   1       26.25       31.77     18.93 o
  16   0   1      692.91      682.83     70.39 o
  17   0   1        0.01        2.09     22.71 o
  18   0   1        7.62       12.11     27.99 o
   0   1   1    43967.46    39095.57    701.90 o
   1   1   1      891.68      920.80      6.93 o
   2   1   1    19302.74    20198.28     96.03 o
   3   1   1     2615.13     2654.99     19.59 o
   4   1   1     1550.75     1534.08     14.49 o
   5   1   1     1369.58     1484.14     18.50 o
   6   1   1     3274.99     3335.61     26.68 o
   7   1   1     3801.41     4171.59     49.38 o
   8   1   1      708.35      656.94     15.29 o
   9   1   1      271.49      355.91     13.48 o
  10   1   1       21.98       26.12      6.89 o
  11   1   1       15.24       10.37      6.11 o
  12   1   1     1505.18     1468.42     39.14 o
  13   1   1       98.74      124.50     13.48 o
  14   1   1      944.13     1006.37     39.23 o
  15   1   1        0.14        2.72     11.27 o
  16   1   1        6.08        2.90     14.11 o
  17   1   1        5.52        2.31     16.50 o
  18   1   1      290.22      271.05     45.66 o
   1   2   1     3428.69     3337.55     18.99 o
   2   2   1     2095.41     2316.62     15.47 o
   3   2   1      226.77      237.79      6.07 o
   4   2   1    13852.83    13816.51     89.19 o
   5   2   1      965.73      949.79     16.28 o
   6   2   1      349.50      382.41      9.64 o
   7   2   1      949.11      924.43     18.41 o
   8   2   1      894.54      844.81     19.46 o
   9   2   1       68.89       47.88      6.44 o
  10   2   1     2752.16     2694.73     53.76 o
  11   2   1       29.80       29.34     10.31 o
  12   2   1     1157.60     1129.25     38.66 o
  13   2   1       15.69       16.79     10.93 o
  14   2   1      248.58      244.78     26.81 o
  15   2   1       26.17       13.70     12.85 o
  16   2   1      122.41      112.16     20.62 o
  17   2   1        3.49      -13.67     15.23 o
  18   2   1      127.49      133.07     32.15 o
   0   3   1     6926.12     7060.07     91.15 o
   1   3   1     2325.43     2417.16     22.51 o
   2   3   1      203.83      206.77      6.52 o
   3   3   1      369.95      440.71      8.73 o
   4   3   1      383.63      383.80     10.41 o
   5   3   1      984.60     1022.83     20.36 o
   6   3   1    10527.78    10608.70     94.33 o
   7   3   1       31.12       40.14      5.77 o
   8   3   1      989.25      968.66     20.79 o
   9   3   1      111.79       96.74      8.88 o
  10   3   1      251.73      276.62     16.56 o
  11   3   1       60.60       41.38      9.66 o
  12   3   1      593.63      606.31     30.79 o
  13   3   1        3.38       -4.96      9.66 o
  14   3   1      981.90     1013.82     42.01 o
  15   3   1       56.70       53.09     16.87 o
  16   3   1      182.96      143.34     23.08 o
  17   3   1        0.67        4.70     13.93 o
   1   4   1      160.75      177.28      7.14 o
   2   4   1     4419.47     4372.36     30.51 o
   3   4   1      195.51      238.71      8.04 o
   4   4   1       93.55       69.92      4.97 o
   5   4   1        3.78        4.00      3.60 o
   6   4   1     3228.91     3433.82     39.62 o
   7   4   1      175.32      174.89      9.38 o
   8   4   1     1631.54     1540.87     35.28 o
   9   4   1      318.82      302.25     14.33 o
  10   4   1      160.57      151.57     16.81 o
  11   4   1       42.79       50.43     11.92 o
  12   4   1       19.63       23.91     10.96 o
  13   4   1       48.56       55.60     14.11 o
  14   4   1        1.63       -1.42     11.21 o
  15   4   1       62.87       61.78     16.48 o
  16   4   1      217.99      245.57     26.85 o
  17   4   1        2.37       -2.07     14.59 o
   0   5   1     3442.68     3017.80     45.19 o
   1   5   1      113.57      104.35      7.56 o
   2   5   1      229.46      325.13     10.90 o
   3   5   1        0.42       -0.19      3.30 o
   4   5   1      367.54      364.16     10.96 o
   5   5   1      362.05      329.17     10.12 o
   6   5   1     2889.57     3012.99     40.37 o
   7   5   1       78.43       60.66      8.17 o
   8   5   1      195.22      203.53     16.39 o
   9   5   1      174.50      164.69     15.84 o
  10   5   1      401.46      362.82     22.39 o
  11   5   1        0.96       -2.37      8.60 o
  12   5   1      456.92      441.99     30.37 o
  13   5   1       34.22       20.28     13.34 o
  14   5   1      752.41      737.69     40.19 o
  15   5   1        0.76       -5.26     13.55 o
  16   5   1        0.26       -2.77     14.91 o
   1   6   1      693.09      750.32     18.46 o
   2   6   1     2212.44     2166.34     30.26 o
   3   6   1      346.92      355.98     13.63 o
   4   6   1     2875.57     2723.17     32.14 o
   5   6   1      726.10      756.63     16.15 o
   6   6   1       16.17       16.66      4.69 o
   7   6   1       77.30       79.09      9.50 o
   8   6   1       42.72       24.15      8.91 o
   9   6   1        0.06        3.56      7.77 o
  10   6   1      583.73      584.64     28.74 o
  11   6   1        0.02       -7.45      8.56 o
  12   6   1      158.58      181.01     20.87 o
  13   6   1        0.26        7.96     12.86 o
  14   6   1      808.98      806.58     43.33 o
  15   6   1        3.08       -8.29     14.20 o
   0   7   1     4180.77     4180.49     64.48 o
   1   7   1      213.56      220.47     12.64 o
   2   7   1     2074.96     2000.75     32.28 o
   3   7   1      382.00      361.25     15.20 o
   4   7   1     1951.57     1871.05     31.71 o
   5   7   1        1.92       -4.02      5.51 o
   6   7   1     2334.42     2276.44     40.01 o
   7   7   1     1089.91     1003.27     32.23 o
   8   7   1     1464.35     1464.85     39.29 o
   9   7   1        1.88       -3.53      8.54 o
  10   7   1      210.33      191.71     18.72 o
  11   7   1        6.28       -3.25     10.80 o
  12   7   1      542.29      520.43     35.51 o
  13   7   1        1.36        7.99     14.80 o
  14   7   1      337.31      311.76     32.51 o
   1   8   1     1183.80     1139.55     26.90 o
   2   8   1     1066.60     1089.86     26.17 o
   3   8   1        2.60       10.04      6.95 o
   4   8   1      345.40      324.86     16.58 o
   5   8   1      885.92      841.24     26.28 o
   6   8   1       27.58        9.87      9.50 o
   7   8   1      361.20      343.56     22.84 o
   8   8   1      243.79      246.06     20.86 o
   9   8   1      100.71       95.73     15.95 o
  10   8   1      569.31      634.75     31.26 o
  11   8   1        5.36        6.81     12.28 o
  12   8   1       14.49       16.59     15.63 o
  13   8   1       33.28       26.61     18.03 o
   0   9   1      592.60      591.25     31.03 o
   1   9   1       26.31       15.04      7.92 o
   2   9   1      273.71      311.21     17.33 o
   3   9   1      137.19      143.02     13.36 o
   4   9   1      322.44      316.82     19.55 o
   5   9   1       33.51       36.28     11.40 o
   6   9   1     1052.57     1042.75     37.13 o
   7   9   1      179.69      131.16     17.93 o
   8   9   1      230.10      249.21     22.58 o
   9   9   1       12.32       10.08     11.78 o
  10   9   1       13.89       23.24     14.16 o
  11   9   1        1.83        1.50     14.36 o
  12   9   1       56.09       68.98     20.48 o
   1  10   1       14.90        9.19      8.83 o
   2  10   1       62.45       58.17     11.41 o
   3  10   1        1.08        0.91      9.83 o
   4  10   1      517.82      500.43     27.40 o
   5  10   1       33.99       29.68     13.07 o
   6  10   1        4.57       -0.90     11.32 o
   7  10   1       13.21        5.27     12.60 o
   8  10   1      195.92      234.95     24.06 o
   9  10   1       35.76       24.79     14.44 o
  10  10   1      104.46       89.66     20.61 o
   0  11   1      754.63      818.05     41.70 o
   1  11   1       53.14       54.62     13.17 o
   2  11   1      190.29      197.77     20.92 o
   3  11   1       34.44       22.50     12.94 o
   4  11   1       13.50       18.87     12.89 o
   5  11   1       13.11       16.56     14.06 o
   6  11   1      417.82      455.14     31.34 o
   7  11   1       31.37       31.07     16.34 o
   1  12   1       23.09       37.57     16.23 o
   2  12   1      389.06      426.89     29.54 o
   0   0   2     5313.74     5758.24     66.15 o
   1   0   2    10196.51    10530.32    405.09 o
   2   0   2    27872.99    27811.10    344.29 o
   3   0   2     3753.23     3711.19     64.34 o
   4   0   2      592.19      558.46     13.82 o
   5   0   2      943.18     1016.61     16.96 o
   6   0   2      646.99      560.99     51.93 o
   7   0   2      959.11      915.74     49.46 o
   8   0   2    15069.96    15713.49    111.72 o
   9   0   2      144.61      168.84     12.63 o
  10   0   2        0.52       -1.66      6.24 o
  11   0   2       16.97       19.11     10.40 o
  12   0   2     1062.52     1014.49     40.49 o
  13   0   2      179.14      197.56     22.66 o
  14   0   2     1365.68     1504.11     53.73 o
  15   0   2       75.15       68.65     21.97 o
  16   0   2       11.08        5.85     23.49 o
  17   0   2        5.21        1.51     25.54 o
  18   0   2      166.04      165.30     46.89 o
   1   1   2        1.75       14.13      1.57 o
   2   1   2      103.83      101.00      3.74 o
   3   1   2     4912.62     5189.36     30.73 o
   4   1   2      413.56      359.77     13.12 o
   5   1   2     1559.34     1865.37     18.77 o
   6   1   2       42.53       25.54      3.94 o
   7   1   2     2930.99     3063.68     30.74 o
   8   1   2      559.44      498.97     36.75 o
   9   1   2      316.38      289.65     11.73 o
  10   1   2     3689.82     3688.32     44.98 o
  11   1   2      207.42      207.97     14.22 o
  12   1   2      578.19      530.11     56.24 o
  13   1   2        4.43        5.18      8.16 o
  14   1   2      578.66      652.33     33.05 o
  15   1   2       22.13       15.93     12.54 o
  16   1   2      489.98      503.76     39.26 o
  17   1   2        0.05        1.59     18.39 o
  18   1   2        8.08        0.06     18.67 o
   0   2   2     2396.22     2303.57     21.71 o
   1   2   2     7526.87     8212.82     47.74 o
   2   2   2    16299.27    16700.17     95.01 o
   3   2   2     1069.42     1071.62     11.41 o
   4   2   2     1133.62     1217.09     17.85 o
   5   2   2      545.29      483.06     10.47 o
   6   2   2     4234.94     4103.86     47.89 o
   7   2   2      191.24      184.53      7.24 o
   8   2   2       42.47       38.46      5.13 o
   9   2   2       91.93      104.70      8.83 o
  10   2   2       39.71       31.38      7.06 o
  11   2   2       43.67       50.42      9.59 o
  12   2   2     1841.81     1906.77     49.52 o
  13   2   2       30.00       37.58     12.70 o
  14   2   2      433.81      391.35     49.62 o
  15   2   2       38.33       35.33     14.82 o
  16   2   2        0.39       -6.63     12.38 o
  17   2   2       73.94       71.68     21.84 o
   1   3   2     1392.70     1481.97     16.71 o
   2   3   2     3779.67     4003.14     42.38 o
   3   3   2      786.63      843.44     12.08 o
   4   3   2     5442.85     5195.33     52.58 o
   5   3   2      128.07      119.61      8.30 o
   6   3   2        6.72        1.73      3.82 o
   7   3   2      281.78      301.88     12.02 o
   8   3   2     1235.16     1254.43     24.91 o
   9   3   2        2.30        1.83      4.82 o
  10   3   2      251.96      242.91     13.87 o
  11   3   2       39.14       21.06      7.48 o
  12   3   2      137.88      149.33     17.47 o
  13   3   2       75.08       55.41     13.83 o
  14   3   2      183.71      208.47     21.93 o
  15   3   2      326.68      326.37     26.69 o
  16   3   2      110.86      105.33     19.53 o
  17   3   2       77.98       62.30     18.31 o
   0   4   2     7255.58     7049.82     61.86 o
   1   4   2      226.55      191.26      7.90 o
   2   4   2     1467.13     1326.33     20.83 o
   3   4   2        1.94        2.79      2.81 o
   4   4   2     2165.93     2285.57     28.70 o
   5   4   2      409.18      454.30     13.52 o
   6   4   2     6721.18     6441.96     53.57 o
   7   4   2       84.49       75.83      7.79 o
   8   4   2      896.85      884.98     19.67 o
   9   4   2      954.87      991.21     23.92 o
  10   4   2      902.20      892.51     23.63 o
  11   4   2      573.97      580.35     24.39 o
  12   4   2      871.20      893.09     37.81 o
  13   4   2        6.73        4.49     11.64 o
  14   4   2      738.82      684.33     34.43 o
  15   4   2       16.95       12.48     13.14 o
  16   4   2      173.11      172.96     23.81 o
  17   4   2        7.62        6.75     15.07 o
   1   5   2        3.03        7.30      4.06 o
   2   5   2     5754.91     5659.50     41.35 o
   3   5   2       69.93      100.44      7.58 o
   4   5   2     4472.22     4365.96     43.37 o
   5   5   2      541.75      568.30     12.34 o
   6   5   2      402.99      448.96     15.23 o
   7   5   2      180.41      171.81     12.52 o
   8   5   2      509.82      523.13     19.21 o
   9   5   2        0.09       -0.80      7.61 o
  10   5   2      518.67      484.47     24.68 o
  11   5   2       53.87       45.21     13.33 o
  12   5   2      532.22      516.48     32.01 o
  13   5   2        3.75      -10.90     10.90 o
  14   5   2      130.92      154.71     23.84 o
  15   5   2       50.94       35.93     17.20 o
  16   5   2      199.30      205.91     27.74 o
   0   6   2      135.39      156.66     14.11 o
   1   6   2      960.60      912.70     20.27 o
   2   6   2     2371.86     2298.29     31.28 o
   3   6   2      105.82      125.86      9.63 o
   4   6   2     1652.50     1668.13     25.45 o
   5   6   2        6.03        2.25      4.65 o
   6   6   2     1548.36     1495.29     30.97 o
   7   6   2      155.49      160.54     13.21 o
   8   6   2      777.12      780.36     29.58 o
   9   6   2       55.51       42.13     11.74 o
  10   6   2      115.78      107.31     15.78 o
  11   6   2      167.47      157.20     21.58 o
  12   6   2      905.83      909.49     41.68 o
  13   6   2       19.41       21.55     14.71 o
  14   6   2      274.80      278.75     29.96 o
  15   6   2       45.85       40.87     17.94 o
   1   7   2      852.69      789.17     20.95 o
   2   7   2        5.77        3.15      5.58 o
   3   7   2        5.08        1.81      5.73 o
   4   7   2      101.61      111.85     10.51 o
   5   7   2        1.91        5.30      5.94 o
   6   7   2       13.14        9.01      7.15 o
   7   7   2      340.42      360.95     21.57 o
   8   7   2        3.22        7.82      9.19 o
   9   7   2      250.65      251.57     20.14 o
  10   7   2      866.09      918.59     33.56 o
  11   7   2        0.33       -5.64     10.49 o
  12   7   2        2.79        5.09     12.14 o
  13   7   2       39.89       26.10     16.53 o
  14   7   2      607.03      627.51     41.48 o
   0   8   2      164.09      127.79     17.10 o
   1   8   2      707.13      682.80     21.53 o
   2   8   2     1275.40     1273.09     28.18 o
   3   8   2       71.68       62.50      9.70 o
   4   8   2      110.44      109.57     11.41 o
   5   8   2      120.56      118.33     13.01 o
   6   8   2      346.83      328.75     20.72 o
   7   8   2      204.86      189.11     18.64 o
   8   8   2     2329.92     2353.05     52.54 o
   9   8   2        0.53       -0.35     10.05 o
  10   8   2        3.99       -0.64     10.91 o
  11   8   2       22.01       23.21     14.31 o
  12   8   2      219.16      259.98     29.60 o
  13   8   2        5.42        5.92     16.09 o
   1   9   2      299.46      270.64     16.39 o
   2   9   2      218.91      239.44     16.46 o
   3   9   2        1.79       -1.73      7.48 o
   4   9   2      558.29      576.08     24.73 o
   5   9   2        7.35        6.07      9.72 o
   6   9   2      127.45       98.61     15.28 o
   7   9   2        0.85       -6.89     10.09 o
   8   9   2      368.90      359.19     25.83 o
   9   9   2      117.07       99.01     17.92 o
  10   9   2      362.29      404.29     30.93 o
  11   9   2        0.14       -4.29     13.48 o
  12   9   2       49.89       41.92     18.68 o
   0  10   2      343.32      375.18     28.62 o
   1  10   2      157.69      166.69     15.96 o
   2  10   2      759.55      821.79     27.99 o
   3  10   2       74.62       71.36     14.46 o
   4  10   2      153.10      155.10     18.49 o
   5  10   2        2.78        4.21     10.89 o
   6  10   2      865.87      880.54     37.24 o
   7  10   2        0.11       -0.08     11.62 o
   8  10   2      128.20      145.99     20.91 o
   9  10   2       28.95       26.44     15.12 o
  10  10   2       16.07       24.21     16.30 o
   1  11   2        1.45       -1.70     10.68 o
   2  11   2      424.81      460.26     28.14 o
   3  11   2       38.82       34.51     14.12 o
   4  11   2      280.25      266.98     24.17 o
   5  11   2       46.40       48.04     15.61 o
   6  11   2        2.91        1.81     13.63 o
   7  11   2        2.69        3.34     14.12 o
   0  12   2      384.19      411.57     50.97 o
   1  12   2        1.02       -3.14     15.31 o
   1   0   3     1687.92     1816.91     20.24 o
   2   0   3     2377.45     2833.33     24.83 o
   3   0   3      254.59      210.89      9.67 o
   4   0   3     7426.34     8398.11    121.02 o
   5   0   3     6741.07     6794.56     92.13 o
   6   0   3      453.61      333.46     14.84 o
   7   0   3     1612.39     1522.27     83.00 o
   8   0   3     5653.22     5369.86     84.93 o
   9   0   3     1675.63     1610.00    225.60 o
  10   0   3     1002.56      896.89     34.64 o
  11   0   3        0.55        1.20      8.50 o
  12   0   3      103.27      116.87     17.61 o
  13   0   3       81.92       69.57     16.17 o
  14   0   3      291.83      312.86     28.73 o
  15   0   3       43.68       40.36     26.35 o
  16   0   3      878.32      864.86     76.51 o
  17   0   3        0.09      -13.64     23.20 o
  18   0   3        8.86       -9.90     27.24 o
   0   1   3    19870.41    21087.33    119.79 o
   1   1   3     4969.64     5378.75    133.69 o
   2   1   3       43.60       62.12      3.24 o
   3   1   3      871.49      927.49     11.27 o
   4   1   3      857.75      949.27     12.30 o
   5   1   3       15.11       21.64      3.42 o
   6   1   3     2574.99     2432.40     62.60 o
   7   1   3     1265.59     1400.78     25.68 o
   8   1   3     5058.05     5360.94     92.35 o
   9   1   3      315.31      333.92     13.08 o
  10   1   3      139.05      174.43     11.74 o
  11   1   3        1.82        6.31      7.00 o
  12   1   3     1612.50     1655.47     39.02 o
  13   1   3      159.36      108.36     13.49 o
  14   1   3      596.11      557.06     48.95 o
  15   1   3       35.81       19.37     13.12 o
  16   1   3      101.16      123.25     23.45 o
  17   1   3       73.45       79.81     25.82 o
  18   1   3      179.21      136.17     31.80 o
   1   2   3     1521.97     1614.94     14.31 o
   2   2   3     3111.93     3422.83     22.35 o
   3   2   3     6355.46     6784.99     58.56 o
   4   2   3    18018.23    18051.33    102.92 o
   5   2   3      396.54      370.23     10.48 o
   6   2   3      133.36      112.87      5.94 o
   7   2   3     1370.10     1418.34     18.06 o
   8   2   3     2867.27     2765.30     29.01 o
   9   2   3      245.45      215.74      8.99 o
  10   2   3     1446.44     1510.09     27.87 o
  11   2   3       38.75       27.08      8.41 o
  12   2   3      102.29      121.24     17.43 o
  13   2   3       37.07       23.10     10.19 o
  14   2   3      322.51      320.53     25.94 o
  15   2   3       88.29       79.65     17.89 o
  16   2   3      433.64      389.36     31.44 o
  17   2   3        8.81       15.85     16.38 o
   0   3   3     8124.54     8403.23    109.71 o
   1   3   3     8817.48     8753.14     78.12 o
   2   3   3    15199.01    15515.62    158.01 o
   3   3   3      670.83      664.79     13.03 o
   4   3   3     1021.13     1052.30     12.98 o
   5   3   3       19.04       17.57      4.62 o
   6   3   3     3750.23     3560.15     43.47 o
   7   3   3      255.57      244.12     20.20 o
   8   3   3     1805.81     1765.97     27.85 o
   9   3   3       34.56       21.54      6.55 o
  10   3   3     1472.19     1537.61     30.05 o
  11   3   3       21.68       16.35      8.41 o
  12   3   3     3885.48     3920.09     59.04 o
  13   3   3        0.21        2.33      9.49 o
  14   3   3      445.72      424.72     28.00 o
  15   3   3       23.39       11.97     12.63 o
  16   3   3        1.09      -10.13     11.84 o
  17   3   3       30.43       21.66     15.91 o
   1   4   3     6435.73     6800.01     46.68 o
   2   4   3     2060.97     2095.71     24.56 o
   3   4   3     2146.49     2258.80     24.90 o
   4   4   3     8070.43     8419.87     62.64 o
   5   4   3       22.75       29.59      5.56 o
   6   4   3     1232.31     1184.55     31.66 o
   7   4   3      550.32      403.70     34.63 o
   8   4   3     2643.49     2677.18     41.09 o
   9   4   3      944.09      931.08     24.03 o
  10   4   3     1255.05     1265.93     29.69 o
  11   4   3      611.77      554.20     30.17 o
  12   4   3      299.34      319.00     25.52 o
  13   4   3      708.61      657.83     35.30 o
  14   4   3       54.23       39.46     15.60 o
  15   4   3       18.08       14.60     14.40 o
  16   4   3      270.81      288.18     30.23 o
  17   4   3       41.36       37.86     17.64 o
   0   5   3      493.93      359.33     49.75 o
   1   5   3     1866.28     1790.45     70.66 o
   2   5   3      596.35      627.38     15.73 o
   3   5   3        0.77        1.55      3.94 o
   4   5   3     2043.42     1933.49     25.25 o
   5   5   3       22.95       21.25      5.04 o
   6   5   3     2332.67     2223.72     37.48 o
   7   5   3      165.03      136.46     16.92 o
   8   5   3     1284.21     1301.09     29.90 o
   9   5   3       92.03       81.31     10.63 o
  10   5   3      429.20      401.63     23.22 o
  11   5   3      117.20      118.12     18.46 o
  12   5   3     1924.03     1837.13     54.96 o
  13   5   3       46.14       44.51     15.20 o
  14   5   3      171.73      197.96     24.50 o
  15   5   3       31.07       40.93     17.12 o
  16   5   3      224.76      258.74     30.66 o
   1   6   3      919.88      954.78     21.60 o
   2   6   3     1072.35     1017.46     23.49 o
   3   6   3       94.83       81.44     11.48 o
   4   6   3     2482.19     2547.82     33.77 o
   5   6   3      351.84      309.73     18.25 o
   6   6   3        3.21        0.19      5.52 o
   7   6   3      373.44      344.22     18.26 o
   8   6   3      649.35      645.94     23.36 o
   9   6   3      102.20       93.73     14.56 o
  10   6   3     1033.67     1025.42     35.70 o
  11   6   3       12.13        6.18     11.88 o
  12   6   3      309.82      304.73     28.21 o
  13   6   3       40.32       30.48     15.15 o
  14   6   3      265.07      281.57     30.02 o
  15   6   3       82.22       59.76     19.31 o
   0   7   3     5352.38     5140.22     72.05 o
   1   7   3      698.58      671.62     20.36 o
   2   7   3      322.10      272.58     14.31 o
   3   7   3        1.44        3.05      5.74 o
   4   7   3      277.32      290.23     14.40 o
   5   7   3       51.64       35.05      7.42 o
   6   7   3     1190.30     1139.57     33.65 o
   7   7   3       67.83       61.03     10.57 o
   8   7   3     1719.53     1710.63     45.54 o
   9   7   3      429.76      418.04     26.19 o
  10   7   3      265.94      266.70     25.67 o
  11   7   3        8.40       16.88     13.43 o
  12   7   3      677.27      667.13     39.23 o
  13   7   3        1.70       -4.69     13.35 o
  14   7   3      350.27      381.05     34.83 o
   1   8   3       89.53       70.79     10.36 o
   2   8   3      646.76      696.73     22.42 o
   3   8   3      426.14      383.61     17.97 o
   4   8   3        6.32       11.15      7.10 o
   5   8   3       27.95       35.26      9.50 o
   6   8   3      177.28      169.13     16.66 o
   7   8   3        0.89       -1.74      8.57 o
   8   8   3      641.65      674.20     30.48 o
   9   8   3       16.26       10.63     11.11 o
  10   8   3      225.52      236.59     24.17 o
  11   8   3       68.67       67.47     17.27 o
  12   8   3       13.60       26.86     15.21 o
  13   8   3      104.35       68.61     20.32 o
   0   9   3     1369.11     1493.47     50.46 o
   1   9   3       98.46       87.21     12.15 o
   2   9   3      308.56      338.32     18.67 o
   3   9   3      230.28      236.68     16.42 o
   4   9   3       13.34        6.50      8.87 o
   5   9   3        5.43       -0.37      9.15 o
   6   9   3      480.46      508.34     26.54 o
   7   9   3       26.02       28.31     11.94 o
   8   9   3      307.32      307.93     24.58 o
   9   9   3       44.30       31.88     13.41 o
  10   9   3      101.23       88.31     19.08 o
  11   9   3       51.67       54.73     17.89 o
   1  10   3      274.29      281.37     19.80 o
   2  10   3      153.40      161.90     17.03 o
   3  10   3      165.53      160.82     17.35 o
   4  10   3      862.30      882.79     34.13 o
   5  10   3       17.43       11.64     11.77 o
   6  10   3        5.85        7.63     11.55 o
   7  10   3       71.59       72.66     16.83 o
   8  10   3      516.96      519.76     31.90 o
   9  10   3        8.73        7.82     14.75 o
  10  10   3      207.92      245.82     28.40 o
   0  11   3      235.23      292.03     31.09 o
   1  11   3      293.46      313.77     23.98 o
   2  11   3      362.78      375.95     27.69 o
   3  11   3        0.77       -0.18     12.80 o
   4  11   3      235.93      240.35     23.36 o
   5  11   3        0.12       12.41     13.18 o
   6  11   3      848.66      937.54     41.27 o
   7  11   3       46.53       35.83     16.56 o
   0   0   4    21482.32    21686.68    330.03 o
   1   0   4     7465.50     7377.49     57.06 o
   2   0   4      888.22     1064.75     18.97 o
   3   0   4      381.97      322.14     59.77 o
   4   0   4     3534.08     3857.02     53.14 o
   5   0   4      634.49      610.48     41.85 o
   6   0   4     6548.23     7163.64    132.80 o
   7   0   4      440.37      429.42     21.07 o
   8   0   4     8460.67     8666.73     94.42 o
   9   0   4      486.43      477.10     25.01 o
  10   0   4      354.37      240.88     81.07 o
  11   0   4       89.06       74.27     14.59 o
  12   0   4      595.50      521.52     31.09 o
  13   0   4      151.17      134.99     23.94 o
  14   0   4      529.80      494.51     40.74 o
  15   0   4      119.47       96.53     33.25 o
  16   0   4       19.72       21.84     26.54 o
  17   0   4      160.24      186.79     47.40 o
   1   1   4      827.69      783.52     12.56 o
   2   1   4    10100.10    10107.75     69.23 o
   3   1   4      738.84      729.69     12.64 o
   4   1   4     1266.12     1263.39     14.16 o
   5   1   4     1038.48     1041.73     16.11 o
   6   1   4     1138.32     1292.45     22.27 o
   7   1   4      954.30     1147.28     25.69 o
   8   1   4      167.86      129.68      9.08 o
   9   1   4      236.96      249.14     13.50 o
  10   1   4     2220.98     2202.65     40.59 o
  11   1   4        2.17       -5.18      6.37 o
  12   1   4       88.00       78.55     12.44 o
  13   1   4      402.88      379.23     25.62 o
  14   1   4      367.17      345.46     28.20 o
  15   1   4       24.02       24.52     12.57 o
  16   1   4     1088.81     1185.07     53.57 o
  17   1   4       10.61       26.98     20.16 o
   0   2   4       15.39       24.15      3.90 o
   1   2   4      216.34      231.65      6.47 o
   2   2   4     4560.49     4757.60     49.17 o
   3   2   4     3152.47     3079.54     29.26 o
   4   2   4      118.53      134.86      6.57 o
   5   2   4      760.84      702.96     14.82 o
   6   2   4     3573.25     3532.69     32.24 o
   7   2   4       48.79       55.48      5.85 o
   8   2   4     2304.33     2304.84     41.72 o
   9   2   4     1580.22     1515.67     24.31 o
  10   2   4      943.25     1007.63     25.02 o
  11   2   4       88.92       94.45     11.91 o
  12   2   4     1550.53     1445.46     54.29 o
  13   2   4        4.33       -6.72      7.84 o
  14   2   4      402.14      458.08     30.25 o
  15   2   4       64.88       48.09     16.01 o
  16   2   4      164.27      156.22     21.98 o
  17   2   4       76.91       67.77     20.17 o
   1   3   4     3726.23     3699.53     32.36 o
   2   3   4     1299.46     1143.54     18.63 o
   3   3   4      698.68      660.95     13.87 o
   4   3   4     3227.53     3399.45     43.92 o
   5   3   4     2616.10     2640.29     28.46 o
   6   3   4     2791.13     2958.08     39.19 o
   7   3   4     1496.98     1532.61     25.73 o
   8   3   4     1307.38     1225.44     30.55 o
   9   3   4      316.61      219.24     34.50 o
  10   3   4     2035.95     1995.76     42.32 o
  11   3   4      443.13      410.35     22.38 o
  12   3   4      131.72      117.36     15.14 o
  13   3   4      373.50      373.51     27.73 o
  14   3   4       52.94       50.90     15.59 o
  15   3   4       10.10       12.96     13.52 o
  16   3   4      625.48      682.87     40.07 o
  17   3   4      180.82      169.05     29.15 o
   0   4   4     1982.42     1574.23     36.54 o
   1   4   4     3990.28     4202.95     38.95 o
   2   4   4       32.62       15.84      4.14 o
   3   4   4     4592.02     4930.71     48.37 o
   4   4   4     1462.80     1723.94     29.05 o
   5   4   4       32.29       45.70      5.27 o
   6   4   4     3775.55     3697.03     44.94 o
   7   4   4      343.02      332.29     13.96 o
   8   4   4     6154.52     6059.11     75.46 o
   9   4   4      618.86      591.99     28.21 o
  10   4   4     3694.76     3869.94     62.80 o
  11   4   4       29.96       17.72      9.83 o
  12   4   4     1221.51     1216.51     43.65 o
  13   4   4      239.32      211.34     23.77 o
  14   4   4      858.01      962.20     43.13 o
  15   4   4       66.33       62.30     18.43 o
  16   4   4       70.26       76.99     20.24 o
   1   5   4     2367.60     2343.06     33.24 o
   2   5   4     3340.69     3040.90     40.20 o
   3   5   4      177.67      185.55      9.74 o
   4   5   4     2075.18     2191.47     30.34 o
   5   5   4      332.54      333.19     12.57 o
   6   5   4     1403.21     1384.00     28.58 o
   7   5   4        1.92        5.50      6.13 o
   8   5   4      810.46      820.98     25.01 o
   9   5   4        0.52        6.59      7.14 o
  10   5   4     2312.88     2307.62     63.31 o
  11   5   4      732.81      680.63     38.08 o
  12   5   4      118.69      118.49     19.45 o
  13   5   4      335.22      337.61     28.81 o
  14   5   4        1.49       -6.88     12.10 o
  15   5   4        3.94        2.98     14.23 o
  16   5   4      357.26      416.66     35.68 o
   0   6   4     1662.50     1488.34     56.37 o
   1   6   4       22.08       23.40      6.26 o
   2   6   4      487.98      433.59     16.20 o
   3   6   4      309.44      334.57     14.71 o
   4   6   4      278.71      225.65     11.58 o
   5   6   4       23.45       17.80      6.13 o
   6   6   4     1348.84     1353.99     30.57 o
   7   6   4        2.71        4.21      6.38 o
   8   6   4     1050.01     1079.40     28.54 o
   9   6   4      772.58      792.47     30.72 o
  10   6   4       33.71       35.90     13.00 o
  11   6   4        1.04        4.70     10.50 o
  12   6   4      668.41      650.23     36.51 o
  13   6   4       25.87       28.89     15.29 o
  14   6   4      293.59      285.43     30.12 o
  15   6   4        0.68       -3.11     15.50 o
   1   7   4     1303.56     1272.25     40.58 o
   2   7   4     1375.67     1497.21     29.47 o
   3   7   4       68.60       69.18      9.23 o
   4   7   4      101.75      106.06     10.91 o
   5   7   4        0.49        1.44      6.05 o
   6   7   4      639.59      641.61     23.69 o
   7   7   4      208.93      212.97     15.98 o
   8   7   4       80.70       72.20     13.04 o
   9   7   4        0.63       -1.20      9.34 o
  10   7   4      689.35      671.97     38.70 o
  11   7   4        7.36       -0.09     11.33 o
  12   7   4       30.64       16.66     13.80 o
  13   7   4      243.48      265.55     29.47 o
  14   7   4      179.24      160.48     26.27 o
   0   8   4     2791.51     2759.87     63.08 o
   1   8   4      151.91      134.99     12.68 o
   2   8   4      962.92      921.34     28.32 o
   3   8   4       91.63       99.83     11.49 o
   4   8   4       25.52       20.16      7.60 o
   5   8   4       14.67        9.24      7.90 o
   6   8   4      520.28      513.86     22.54 o
   7   8   4       75.54       61.81     12.63 o
   8   8   4      552.73      584.24     27.11 o
   9   8   4        8.98       -1.02     10.37 o
  10   8   4       10.47       13.72     12.47 o
  11   8   4       64.88       50.89     16.43 o
  12   8   4      335.46      217.92     36.59 o
  13   8   4       34.45       15.13     15.56 o
   1   9   4       99.84       82.00     12.50 o
   2   9   4      379.24      387.22     20.08 o
   3   9   4       13.07        5.87      8.41 o
   4   9   4      853.15      856.85     30.94 o
   5   9   4       96.16       98.05     15.11 o
   6   9   4        0.70        7.87     10.17 o
   7   9   4       41.29       34.73     12.34 o
   8   9   4      207.61      230.47     22.42 o
   9   9   4        6.11       12.15     13.35 o
  10   9   4      549.37      544.83     34.83 o
  11   9   4       22.88       33.24     16.79 o
   0  10   4       37.48       24.65     15.01 o
   1  10   4        7.09       11.95     10.15 o
   2  10   4      501.44      541.52     27.28 o
   3  10   4      189.25      180.12     18.68 o
   4  10   4        0.77       -3.00     10.10 o
   5  10   4        0.66        7.46     11.42 o
   6  10   4      735.88      768.97     35.20 o
   7  10   4        0.99      -11.57     11.57 o
   8  10   4      604.07      645.95     37.48 o
   9  10   4      202.23      217.26     26.62 o
   1  11   4      292.39      301.15     24.00 o
   2  11   4       42.62       42.14     15.52 o
   3  11   4        4.43       -0.04     12.57 o
   4  11   4      365.73      380.71     27.24 o
   5  11   4      205.78      171.28     27.25 o
   6  11   4       94.65      103.73     19.54 o
   1   0   5     1101.93     1381.70     23.33 o
   2   0   5     5757.64     5427.05     91.41 o
   3   0   5     8830.53     8852.09    221.46 o
   4   0   5      141.64      191.39     12.09 o
   5   0   5     2521.99     2641.64     43.59 o
   6   0   5       10.71        6.92      6.84 o
   7   0   5     1345.57     1249.04     49.59 o
   8   0   5      980.90      963.58     39.99 o
   9   0   5      116.32      117.99     17.72 o
  10   0   5     1941.50     1823.86     57.55 o
  11   0   5       32.09       34.89     14.62 o
  12   0   5       46.31       34.95     16.07 o
  13   0   5      793.79      847.54     47.15 o
  14   0   5     1463.52     1471.08     86.40 o
  15   0   5      196.86      134.24     37.06 o
  16   0   5     1396.44     1479.64    134.96 o
  17   0   5       32.10       40.89     30.24 o
   0   1   5     3506.68     3914.38     41.33 o
   1   1   5     2454.70     2622.41     23.07 o
   2   1   5      915.20      939.51     13.78 o
   3   1   5      151.12      134.80      6.32 o
   4   1   5       65.23       79.26      6.03 o
   5   1   5      316.91      276.46      9.44 o
   6   1   5     6598.82     6607.19     52.29 o
   7   1   5       44.52       29.21      5.62 o
   8   1   5     4298.01     4454.66     75.09 o
   9   1   5      156.65      130.95     24.04 o
  10   1   5        6.28       -1.10      6.16 o
  11   1   5       82.53      116.31     13.14 o
  12   1   5      643.63      660.81     26.44 o
  13   1   5       10.52       22.02     11.46 o
  14   1   5      405.11      441.94     29.16 o
  15   1   5      173.69      167.67     28.88 o
  16   1   5      192.33      175.89     30.76 o
  17   1   5      154.11      144.57     31.29 o
   1   2   5      811.65      907.06     11.82 o
   2   2   5     2345.48     2222.54     24.43 o
   3   2   5        5.83       24.72      3.61 o
   4   2   5     6986.35     7143.11     76.61 o
   5   2   5      659.31      671.03     13.73 o
   6   2   5        8.11       21.30      4.26 o
   7   2   5     2981.60     3049.01     34.53 o
   8   2   5       49.22       46.62      6.60 o
   9   2   5      382.69      398.05     14.67 o
  10   2   5     1817.32     1822.14     34.24 o
  11   2   5      953.32      906.34     24.66 o
  12   2   5      184.99      186.35     16.29 o
  13   2   5        2.95       10.95      8.87 o
  14   2   5      133.60      135.88     18.73 o
  15   2   5       22.31       16.16     12.84 o
  16   2   5      641.46      689.55     40.89 o
  17   2   5      252.60      239.13     28.87 o
   0   3   5     1042.02     1138.26     27.91 o
   1   3   5      710.32      849.05     17.24 o
   2   3   5     1594.30     1369.54     22.00 o
   3   3   5     1090.38      999.05     16.15 o
   4   3   5       13.83       14.00      3.40 o
   5   3   5      110.68      119.49      7.10 o
   6   3   5     3211.72     3151.28     35.65 o
   7   3   5        5.27        2.70      5.17 o
   8   3   5      683.42      643.51     23.40 o
   9   3   5      476.78      474.38     21.71 o
  10   3   5      169.98      159.44     15.23 o
  11   3   5      381.09      430.96     25.29 o
  12   3   5      692.75      687.96     30.55 o
  13   3   5      129.08      103.52     17.59 o
  14   3   5      573.88      580.20     34.11 o
  15   3   5      191.82      186.88     24.15 o
  16   3   5       75.54       46.12     17.15 o
  17   3   5       51.46       61.86     21.75 o
   1   4   5        3.71        4.43      4.28 o
   2   4   5      441.25      375.93     12.90 o
   3   4   5     7636.81     7403.31    237.46 o
   4   4   5     3081.85     3048.80     31.87 o
   5   4   5     5131.74     5274.24     46.05 o
   6   4   5        5.89        9.25      5.51 o
   7   4   5      387.75      426.41     17.34 o
   8   4   5       14.62        7.52      6.64 o
   9   4   5     1668.91     1668.11     39.32 o
  10   4   5     1164.49     1136.99     34.32 o
  11   4   5     1572.38     1506.35     40.32 o
  12   4   5      100.10       81.88     15.91 o
  13   4   5      413.72      384.25     37.39 o
  14   4   5      109.97       86.47     18.52 o
  15   4   5        6.58       16.85     14.92 o
  16   4   5      193.36      198.83     27.32 o
   0   5   5       21.42       38.37      9.92 o
   1   5   5      278.44      311.98     14.32 o
   2   5   5      865.81      773.91     20.18 o
   3   5   5     1233.24     1074.54     72.08 o
   4   5   5        1.75       -1.62      4.81 o
   5   5   5      109.98      121.76      8.25 o
   6   5   5      852.88      801.73     24.34 o
   7   5   5        0.79       -0.36      6.08 o
   8   5   5      101.85      103.04     12.40 o
   9   5   5      255.02      253.28     18.75 o
  10   5   5      146.88      156.94     16.64 o
  11   5   5      554.78      518.39     28.89 o
  12   5   5      878.51      860.97     36.60 o
  13   5   5       44.31       31.42     13.45 o
  14   5   5      362.83      322.30     43.02 o
  15   5   5       59.39       72.41     18.12 o
  16   5   5        7.23       10.37     15.80 o
   1   6   5      863.76      860.67     23.26 o
   2   6   5     1080.44      963.81     30.33 o
   3   6   5      829.09      887.91     23.42 o
   4   6   5     1529.27     1598.22     33.39 o
   5   6   5       34.92       35.58      8.81 o
   6   6   5      115.52       97.99     12.05 o
   7   6   5      273.77      256.87     17.22 o
   8   6   5       77.20       86.05     12.42 o
   9   6   5       14.28       13.34     11.12 o
  10   6   5     1734.19     1686.16     51.56 o
  11   6   5      646.56      652.65     35.66 o
  12   6   5      244.30      277.95     27.64 o
  13   6   5       81.78       78.84     19.40 o
  14   6   5      106.62       99.73     21.23 o
  15   6   5      147.31      103.55     21.77 o
   0   7   5     3867.88     3650.05     67.63 o
   1   7   5      465.54      446.76     18.67 o
   2   7   5     1239.48     1259.11     30.52 o
   3   7   5      123.18       98.17     11.19 o
   4   7   5        9.14        2.41      6.62 o
   5   7   5       13.75        1.13      7.35 o
   6   7   5     1023.59     1011.53     31.25 o
   7   7   5      182.93      177.76     16.52 o
   8   7   5     1078.37     1062.38     37.48 o
   9   7   5        3.33       -2.07     10.49 o
  10   7   5       11.43       20.82     13.57 o
  11   7   5        5.66       -0.15     12.40 o
  12   7   5      633.20      612.00     38.12 o
  13   7   5       38.27       17.26     15.57 o
  14   7   5      281.59      259.44     34.79 o
   1   8   5       58.66       45.12      8.66 o
   2   8   5      667.41      681.58     23.68 o
   3   8   5      104.68       80.79     11.24 o
   4   8   5      144.43      169.68     15.70 o
   5   8   5      276.69      277.47     18.76 o
   6   8   5        0.13       -1.19      8.71 o
   7   8   5      218.84      228.85     21.86 o
   8   8   5      542.36      525.99     30.33 o
   9   8   5       16.79        9.27     12.97 o
  10   8   5      850.94      870.98     42.18 o
  11   8   5        1.33       17.76     15.49 o
  12   8   5        2.67      -14.20     14.20 o
  13   8   5      158.20      138.97     28.68 o
   0   9   5      456.83      388.30     45.80 o
   1   9   5      121.45      127.27     14.11 o
   2   9   5      209.28      220.14     17.07 o
   3   9   5       58.39       76.44     13.14 o
   4   9   5       35.36       30.29     11.04 o
   5   9   5       58.50       54.14     12.68 o
   6   9   5      552.15      552.30     29.59 o
   7   9   5       22.16        6.12     11.25 o
   8   9   5      319.30      330.09     25.52 o
   9   9   5       25.23       13.01     13.99 o
  10   9   5       74.43       73.34     20.61 o
  11   9   5      233.16      238.08     30.18 o
   1  10   5       66.19       59.22     12.68 o
   2  10   5       38.87       35.53     12.56 o
   3  10   5       39.41       31.69     12.35 o
   4  10   5      322.92      337.80     25.82 o
   5  10   5       73.88       80.59     16.55 o
   6  10   5        3.28       -3.40     11.80 o
   7  10   5      285.51      335.27     27.16 o
   8  10   5       59.82       46.86     19.04 o
   9  10   5      168.76      174.62     27.72 o
   0  11   5        4.12       -7.52     15.20 o
   1  11   5       19.04       12.65     12.00 o
   2  11   5       32.04       17.25     13.91 o
   3  11   5       46.56       47.14     16.10 o
   4  11   5       12.69       19.55     14.62 o
   5  11   5       13.68       -2.65     14.53 o
   6  11   5      234.12      238.85     28.56 o
   0   0   6    17915.25    17697.20    481.56 o
   1   0   6    11156.12    11967.22    177.54 o
   2   0   6    13558.04    14442.40    218.70 o
   3   0   6     3830.50     3608.88     52.03 o
   4   0   6     5687.54     6015.50     87.04 o
   5   0   6        2.45        2.98      6.01 o
   6   0   6     1840.60     1952.27     48.26 o
   7   0   6        0.96        1.25      7.44 o
   8   0   6     3630.50     3814.01     75.13 o
   9   0   6      102.92       46.61     37.94 o
  10   0   6       87.15      110.61     18.93 o
  11   0   6       25.45       21.35     13.97 o
  12   0   6     1690.87     1790.79     63.85 o
  13   0   6      411.01      417.26     36.14 o
  14   0   6      198.98      196.45     40.75 o
  15   0   6      264.30      262.39     47.62 o
  16   0   6       75.52       85.79     35.46 o
  17   0   6        4.27        3.68     27.73 o
   1   1   6        8.31       16.85      4.37 o
   2   1   6     1884.63     2084.45     55.44 o
   3   1   6     3966.45     4283.82     38.47 o
   4   1   6     7771.77     7604.35     64.46 o
   5   1   6     1798.36     1822.50     26.72 o
   6   1   6        1.44        3.86      3.61 o
   7   1   6      921.61      907.65     19.67 o
   8   1   6     1336.57     1301.57     29.79 o
   9   1   6     1082.83     1177.00     27.91 o
  10   1   6     1349.26     1246.85     32.04 o
  11   1   6     2051.28     2153.01     46.96 o
  12   1   6       39.52       39.85     10.64 o
  13   1   6      179.35      182.70     22.53 o
  14   1   6     1305.64     1340.86     50.76 o
  15   1   6       70.84       69.03     22.39 o
  16   1   6      859.24      834.18     47.90 o
  17   1   6      148.33      142.95     27.30 o
   0   2   6      861.22      747.75     16.30 o
   1   2   6     3966.54     4126.45     46.38 o
   2   2   6       34.92       18.60      5.25 o
   3   2   6       29.03       16.03      3.46 o
   4   2   6     3008.46     3205.05     33.80 o
   5   2   6      141.51      137.61      7.52 o
   6   2   6     3871.87     3771.63     35.24 o
   7   2   6      434.71      456.74     13.56 o
   8   2   6      330.89      307.93     13.25 o
   9   2   6     1779.58     1754.09     29.36 o
  10   2   6       92.03       84.30     10.50 o
  11   2   6       19.32       19.83      9.16 o
  12   2   6      847.51      933.05     39.67 o
  13   2   6      153.07      146.40     16.82 o
  14   2   6       90.77       77.21     16.96 o
  15   2   6      138.90      156.92     22.32 o
  16   2   6        8.16       -3.93     16.15 o
  17   2   6       57.10       80.16     26.28 o
   1   3   6      808.57      811.78     15.78 o
   2   3   6     1144.36     1319.10     19.07 o
   3   3   6      237.40      251.01      9.63 o
   4   3   6     4103.42     3959.70     34.78 o
   5   3   6       41.91       40.07      5.14 o
   6   3   6      281.79      283.75     10.90 o
   7   3   6     2949.59     2898.55     38.31 o
   8   3   6     2100.96     2019.54     29.43 o
   9   3   6      581.81      657.36     25.39 o
  10   3   6       65.61       49.31     11.26 o
  11   3   6       57.71       47.48     11.60 o
  12   3   6      516.63      531.42     26.88 o
  13   3   6      360.37      377.65     27.92 o
  14   3   6        3.95       -1.16     11.38 o
  15   3   6      107.97       79.78     18.92 o
  16   3   6       67.35       51.57     17.20 o
   0   4   6     4232.77     4048.56     59.74 o
   1   4   6     1391.01     1335.36     24.64 o
   2   4   6       73.32       98.48      9.14 o
   3   4   6      338.93      489.76     16.57 o
   4   4   6      396.56      385.53     13.61 o
   5   4   6       71.09       63.46      6.63 o
   6   4   6     2433.65     2413.55     45.98 o
   7   4   6      113.15      135.26     12.16 o
   8   4   6       62.55       70.47     10.59 o
   9   4   6       16.33       14.93      7.77 o
  10   4   6        7.07       15.54      9.08 o
  11   4   6      144.07      143.77     16.86 o
  12   4   6      714.73      778.64     36.29 o
  13   4   6       43.23       44.28     15.22 o
  14   4   6      408.09      415.87     31.87 o
  15   4   6      172.99      144.47     22.86 o
  16   4   6      141.82       78.31     19.35 o
   1   5   6      272.67      236.87     13.10 o
   2   5   6     2332.06     2452.79     36.95 o
   3   5   6       96.23       93.56     10.32 o
   4   5   6     2921.69     2854.77     45.73 o
   5   5   6       13.41       14.24      5.27 o
   6   5   6      123.09      129.32      8.21 o
   7   5   6      371.33      342.55     22.55 o
   8   5   6     1104.65     1110.24     30.70 o
   9   5   6       40.21       66.56     11.53 o
  10   5   6      253.93      263.97     19.07 o
  11   5   6      482.23      497.97     28.51 o
  12   5   6      737.27      789.43     38.43 o
  13   5   6      226.53      247.98     24.02 o
  14   5   6       13.52        5.56     13.31 o
  15   5   6       36.91       14.73     14.41 o
   0   6   6     5398.07     5448.53     98.45 o
   1   6   6      445.35      476.43     18.42 o
   2   6   6     1676.61     1574.24     31.11 o
   3   6   6       26.77       15.68      7.34 o
   4   6   6       36.55       27.00      7.94 o
   5   6   6      194.43      201.19     13.06 o
   6   6   6      209.05      234.15     16.61 o
   7   6   6       87.88       65.53     11.40 o
   8   6   6        2.17       -7.03      7.03 o
   9   6   6      906.87      843.90     29.70 o
  10   6   6       34.29       15.49     12.25 o
  11   6   6        1.64      -10.31     10.31 o
  12   6   6     1261.84     1329.86     49.64 o
  13   6   6       14.42        5.86     14.04 o
  14   6   6      198.58      165.92     28.24 o
  15   6   6       68.35       71.24     23.17 o
   1   7   6      304.70      336.49     17.53 o
   2   7   6      542.43      559.80     21.27 o
   3   7   6      896.60      823.95     37.73 o
   4   7   6      697.17      740.09     26.47 o
   5   7   6      422.88      462.78     22.68 o
   6   7   6       79.99       73.60     12.39 o
   7   7   6      851.22      812.24     29.80 o
   8   7   6      905.00      909.21     34.98 o
   9   7   6      381.74      383.64     26.10 o
  10   7   6     1092.84     1181.19     46.31 o
  11   7   6      714.51      752.02     39.84 o
  12   7   6        0.47        3.96     15.75 o
  13   7   6       81.73       62.20     22.34 o
  14   7   6      369.86      350.85     38.84 o
   0   8   6     1519.41     1540.78     49.11 o
   1   8   6      473.20      437.59     20.33 o
   2   8   6     1244.80     1230.95     31.09 o
   3   8   6      538.23      544.82     43.08 o
   4   8   6      252.43      221.54     18.39 o
   5   8   6       16.14        7.30      9.38 o
   6   8   6      596.14      576.52     27.15 o
   7   8   6        2.57       12.08     10.95 o
   8   8   6      614.12      613.42     32.47 o
   9   8   6      169.44      188.73     22.44 o
  10   8   6       17.18       19.86     15.99 o
  11   8   6       97.55       93.34     23.87 o
  12   8   6      401.08      458.42     41.26 o
   1   9   6        3.46       -6.32      7.99 o
   2   9   6      246.43      253.87     17.99 o
   3   9   6      104.78       87.57     14.02 o
   4   9   6      795.89      829.78     31.06 o
   5   9   6      253.83      279.15     20.89 o
   6   9   6        3.60        2.87     10.96 o
   7   9   6       40.71       39.20     15.06 o
   8   9   6      645.29      705.89     37.74 o
   9   9   6      256.74      245.48     29.16 o
  10   9   6      442.73      520.69     38.70 o
  11   9   6      303.90      328.63     33.99 o
   0  10   6      359.77      350.41     31.02 o
   1  10   6       87.28       76.40     15.00 o
   2  10   6       81.09       60.30     13.31 o
   3  10   6        1.19       -3.30     10.00 o
   4  10   6       65.54       44.82     14.47 o
   5  10   6        0.47        3.12     13.21 o
   6  10   6      524.92      595.36     36.24 o
   7  10   6       20.56       15.15     15.02 o
   8  10   6       34.29       29.37     16.59 o
   9  10   6       60.50       62.39     20.88 o
   1  11   6      124.35      122.18     18.35 o
   2  11   6      234.35      240.33     29.70 o
   3  11   6        2.16       -0.94     14.34 o
   4  11   6      179.71      225.18     27.09 o
   5  11   6        0.45       -5.85     14.39 o
   1   0   7     4882.73     4763.13     69.12 o
   2   0   7     9008.23     9402.88    130.93 o
   3   0   7     1262.42     1642.47     39.33 o
   4   0   7      487.28      460.99     23.20 o
   5   0   7     2112.74     2159.08     58.29 o
   6   0   7      197.74      234.22     19.35 o
   7   0   7     6378.32     6440.40     80.24 o
   8   0   7      506.79      478.78     29.12 o
   9   0   7       79.02       65.87     15.35 o
  10   0   7       26.01       26.52     13.03 o
  11   0   7     1292.54     1255.01     63.86 o
  12   0   7       98.55       73.62     19.75 o
  13   0   7     1092.91     1049.61     52.94 o
  14   0   7     2123.64     2032.98    130.85 o
  15   0   7        8.40       -9.22     20.63 o
  16   0   7      805.19      856.90     78.44 o
  17   0   7       98.13      157.31     46.74 o
   0   1   7    10744.78    11335.77    173.28 o
   1   1   7      194.42      161.90      9.20 o
   2   1   7      936.76      910.67     21.29 o
   3   1   7     1355.48     1289.86     18.66 o
   4   1   7     3561.35     3807.16     46.27 o
   5   1   7     1678.67     1642.68     28.34 o
   6   1   7     2430.52     2421.10     36.48 o
   7   1   7      129.74      122.96      9.13 o
   8   1   7      281.07      251.03     16.13 o
   9   1   7     3368.79     3556.78     60.32 o
  10   1   7       86.09       76.66     12.22 o
  11   1   7       17.83       26.88      9.56 o
  12   1   7      195.56      224.94     17.94 o
  13   1   7        3.83        7.98     10.23 o
  14   1   7      156.33      137.79     19.79 o
  15   1   7      187.37      171.04     31.40 o
  16   1   7       28.14       35.24     18.30 o
  17   1   7       11.53        8.78     19.20 o
   1   2   7     3577.26     3441.35     41.15 o
   2   2   7     5932.12     5798.41     76.70 o
   3   2   7     1516.83     1368.78     28.46 o
   4   2   7     1780.79     1862.08     31.88 o
   5   2   7      248.11      245.06     10.65 o
   6   2   7      796.04      864.83     16.17 o
   7   2   7     2157.14     2173.90     31.37 o
   8   2   7     2027.28     1990.24     28.68 o
   9   2   7        5.53        5.73      6.24 o
  10   2   7      609.40      647.44     22.45 o
  11   2   7      906.49      918.17     31.85 o
  12   2   7      248.37      195.33     17.96 o
  13   2   7      349.74      327.11     22.92 o
  14   2   7      329.53      306.37     25.74 o
  15   2   7       23.53       17.73     14.44 o
  16   2   7      328.67      292.95     36.71 o
  17   2   7      203.30      234.38     36.81 o
   0   3   7      667.75      489.94     21.26 o
   1   3   7      263.65      261.87      9.44 o
   2   3   7       40.29       23.96      4.46 o
   3   3   7      793.18      743.44     14.46 o
   4   3   7     1194.64     1223.02     21.43 o
   5   3   7       46.38       45.79      5.74 o
   6   3   7     3254.40     3379.95     56.25 o
   7   3   7       41.14       32.59      6.60 o
   8   3   7     1239.44     1225.17     24.97 o
   9   3   7       93.45      114.75      9.83 o
  10   3   7      562.28      575.06     25.53 o
  11   3   7       30.47       24.47     10.35 o
  12   3   7      169.62      169.19     18.34 o
  13   3   7       11.93       24.60     13.23 o
  14   3   7      151.16      146.29     21.68 o
  15   3   7      141.97      107.59     21.05 o
  16   3   7       18.95       13.78     15.11 o
   1   4   7     2160.94     2132.94     33.21 o
   2   4   7     2800.90     2827.98     38.60 o
   3   4   7       82.88      110.47      9.20 o
   4   4   7     2010.50     1988.10     29.19 o
   5   4   7     1975.40     1881.85    100.33 o
   6   4   7     1181.69     1204.29     21.37 o
   7   4   7       46.40       59.41      6.66 o
   8   4   7     1767.52     1806.51     39.52 o
   9   4   7      754.58      819.43     26.69 o
  10   4   7      662.23      719.97     29.00 o
  11   4   7       13.94        9.53      9.84 o
  12   4   7      159.28      149.43     20.26 o
  13   4   7     1134.79     1097.50     44.20 o
  14   4   7       31.15       36.96     16.16 o
  15   4   7       24.43       34.49     16.86 o
  16   4   7       39.49       37.73     20.37 o
   0   5   7     2320.64     2362.54     51.59 o
   1   5   7       17.38        8.16      6.05 o
   2   5   7     1067.75     1041.20     26.95 o
   3   5   7     2171.08     2164.14     38.94 o
   4   5   7      192.17      190.52     11.99 o
   5   5   7      155.11      107.24     11.90 o
   6   5   7      143.24      164.92     11.44 o
   7   5   7       17.18       10.60      7.72 o
   8   5   7        7.49        3.88      7.54 o
   9   5   7      221.49      258.66     18.03 o
  10   5   7      798.88      767.27     29.11 o
  11   5   7      180.46      152.98     19.25 o
  12   5   7      613.91      600.20     32.62 o
  13   5   7        4.68       11.72     12.82 o
  14   5   7      273.50      284.01     30.07 o
  15   5   7       23.65       20.44     16.85 o
   1   6   7      590.94      597.08     21.27 o
   2   6   7     3033.13     2954.69     45.93 o
   3   6   7      105.17       85.52     11.33 o
   4   6   7      397.03      352.67     18.58 o
   5   6   7      145.14      114.16     11.80 o
   6   6   7       15.66       12.29      8.05 o
   7   6   7     1835.34     1893.58     41.15 o
   8   6   7      749.56      658.34     59.68 o
   9   6   7       48.60       31.02     10.76 o
  10   6   7      485.38      503.40     31.16 o
  11   6   7      585.71      546.84     33.85 o
  12   6   7      355.78      367.38     34.68 o
  13   6   7       67.90       69.00     21.64 o
  14   6   7      169.21      170.98     29.28 o
   0   7   7     5474.33     5287.19     90.67 o
   1   7   7       24.39       26.23      8.61 o
   2   7   7     1011.07      953.85     27.13 o
   3   7   7      207.73      231.26     17.04 o
   4   7   7      294.87      251.78     17.82 o
   5   7   7      306.76      355.96     20.05 o
   6   7   7      240.73      227.05     17.82 o
   7   7   7      101.46      119.20     15.28 o
   8   7   7       30.15       34.85     11.30 o
   9   7   7     1031.73     1111.27     49.52 o
  10   7   7       10.92       12.01     14.76 o
  11   7   7      114.15      124.49     24.26 o
  12   7   7      144.05      147.60     26.99 o
  13   7   7       87.45       45.64     20.71 o
   1   8   7      461.45      429.71     20.20 o
   2   8   7     1008.76     1013.27     28.83 o
   3   8   7       66.73       65.96     12.85 o
   4   8   7      120.88      104.89     14.61 o
   5   8   7      469.05      454.86     24.48 o
   6   8   7      139.14      112.91     15.74 o
   7   8   7     1080.43     1126.61     45.35 o
   8   8   7      719.34      720.05     38.76 o
   9   8   7        9.75       10.50     12.98 o
  10   8   7      166.14      192.61     28.94 o
  11   8   7      454.83      419.57     38.91 o
  12   8   7      240.63      234.89     33.52 o
   0   9   7      581.84      568.78     34.77 o
   1   9   7       93.46       84.18     13.01 o
   2   9   7      217.33      187.66     16.77 o
   3   9   7      575.54      592.82     26.98 o
   4   9   7      251.92      194.80     23.75 o
   5   9   7      118.73      148.77     18.81 o
   6   9   7      524.21      543.88     32.88 o
   7   9   7        0.33       -9.25     11.97 o
   8   9   7       28.91       22.65     16.19 o
   9   9   7      363.35      396.85     34.09 o
  10   9   7        0.95       12.96     17.94 o
   1  10   7      409.55      471.90     26.63 o
   2  10   7      271.94      269.41     23.79 o
   3  10   7       43.42       30.30     13.74 o
   4  10   7      290.82      255.60     46.19 o
   5  10   7        5.11       10.72     13.80 o
   6  10   7       43.51       35.57     16.43 o
   7  10   7      251.75      231.73     26.62 o
   8  10   7      357.61      384.09     32.57 o
   0  11   7      147.71       90.02     31.51 o
   1  11   7       29.08       43.80     18.80 o
   2  11   7       62.62       51.06     18.08 o
   3  11   7       17.83        9.18     15.48 o
   4  11   7       79.66       67.88     18.24 o
   0   0   8    23417.30    23383.25    490.32 o
   1   0   8      147.87      178.86     12.42 o
   2   0   8     1695.40     1923.44     35.64 o
   3   0   8     4461.20     4653.45     58.25 o
   4   0   8       18.93       12.62      6.69 o
   5   0   8      129.24      148.14     15.66 o
   6   0   8     1720.92     1708.58     57.67 o
   7   0   8     3397.78     3496.54     45.99 o
   8   0   8        5.96        2.82      9.70 o
   9   0   8       18.57       27.08     11.33 o
  10   0   8     1218.23     1184.43     42.74 o
  11   0   8      641.07      678.92     35.21 o
  12   0   8       39.58       35.16     14.80 o
  13   0   8       55.83       39.33     13.60 o
  14   0   8      532.11      519.88     45.84 o
  15   0   8        1.57        4.70     17.87 o
  16   0   8      174.71      175.89     35.83 o
   1   1   8     3380.57     3762.83     39.97 o
   2   1   8     5285.04     5297.53     49.66 o
   3   1   8      145.60      130.11      6.79 o
   4   1   8      148.09      177.49     10.21 o
   5   1   8     2647.67     2510.00     35.70 o
   6   1   8      363.13      351.49     15.75 o
   7   1   8     1928.92     1949.59     30.67 o
   8   1   8      536.62      552.95     17.17 o
   9   1   8      287.12      247.39     27.53 o
  10   1   8      140.96      147.22     14.28 o
  11   1   8      107.69       86.29     12.76 o
  12   1   8      361.11      359.55     24.61 o
  13   1   8      568.76      559.45     30.47 o
  14   1   8      452.16      427.74     29.13 o
  15   1   8       13.12        8.63     13.92 o
  16   1   8      604.34      662.42     58.32 o
   0   2   8     2811.37     2732.40     38.28 o
   1   2   8     2723.62     2544.73     36.24 o
   2   2   8      356.77      416.42     16.55 o
   3   2   8     1905.56     1881.18     34.60 o
   4   2   8      417.76      445.17     18.52 o
   5   2   8      381.81      374.50     13.52 o
   6   2   8     1937.18     1917.98     28.85 o
   7   2   8        1.00        1.72      5.13 o
   8   2   8      287.45      310.09     14.87 o
   9   2   8      798.94      838.46     26.26 o
  10   2   8       50.17       59.13     10.64 o
  11   2   8      622.86      611.47     29.33 o
  12   2   8        6.25        8.53     10.29 o
  13   2   8        1.08        3.70     10.27 o
  14   2   8      167.10      147.91     20.73 o
  15   2   8       82.92       95.39     21.86 o
  16   2   8       42.18       42.93     22.07 o
   1   3   8     3506.04     3514.53     49.85 o
   2   3   8     1028.48     1008.55     26.25 o
   3   3   8      850.62      842.57     24.99 o
   4   3   8     3990.99     4213.90     62.30 o
   5   3   8      134.29      126.22      9.65 o
   6   3   8      383.79      397.53     13.86 o
   7   3   8     1435.00     1501.68     27.94 o
   8   3   8      639.63      635.86     19.45 o
   9   3   8        2.35        3.11      6.02 o
  10   3   8     1628.72     1635.79     41.28 o
  11   3   8      240.79      236.51     19.89 o
  12   3   8        1.42       -0.37      9.45 o
  13   3   8     1285.42     1354.35     42.83 o
  14   3   8       45.01       28.91     14.89 o
  15   3   8       56.89       49.27     22.22 o
  16   3   8      115.18      140.66     36.53 o
   0   4   8        5.01       11.31      8.05 o
   1   4   8       21.14       40.94      7.53 o
   2   4   8     2038.31     2076.65     39.98 o
   3   4   8     1137.80     1152.18     23.32 o
   4   4   8      685.98      650.99     18.90 o
   5   4   8       60.17       38.96      6.37 o
   6   4   8     1378.88     1397.74     31.15 o
   7   4   8      127.14      130.15     10.53 o
   8   4   8       24.14       27.36      8.56 o
   9   4   8        7.87       -0.07      7.09 o
  10   4   8      453.30      462.14     24.81 o
  11   4   8      639.27      614.79     28.98 o
  12   4   8      583.82      563.32     32.74 o
  13   4   8      248.91      252.38     29.23 o
  14   4   8      125.37      132.82     24.82 o
  15   4   8      261.45      309.67     34.50 o
   1   5   8       68.58       68.06      9.55 o
   2   5   8     1337.07     1213.69     28.81 o
   3   5   8       35.83       33.01      8.33 o
   4   5   8     2573.96     2564.48     37.40 o
   5   5   8      982.46      985.41     24.24 o
   6   5   8       47.01       37.43      8.31 o
   7   5   8     1486.96     1506.19     34.94 o
   8   5   8      175.13      205.71     16.18 o
   9   5   8        5.94        7.23      8.06 o
  10   5   8     1310.44     1227.59     33.55 o
  11   5   8       44.53       41.26     14.62 o
  12   5   8      151.87      147.91     22.74 o
  13   5   8      289.62      299.97     29.91 o
  14   5   8       26.33       10.94     15.36 o
  15   5   8       11.10        2.25     15.77 o
   0   6   8     3930.45     3706.44     70.98 o
   1   6   8     1036.04      995.34     29.05 o
   2   6   8       33.05       31.06      9.08 o
   3   6   8      711.43      691.89     23.95 o
   4   6   8       15.47       15.79      7.16 o
   5   6   8      296.30      305.98     16.13 o
   6   6   8       50.82       37.76      9.01 o
   7   6   8      123.27      111.89     13.88 o
   8   6   8       22.04        5.11      9.68 o
   9   6   8      371.19      354.01     24.29 o
  10   6   8        0.21       -3.19     10.99 o
  11   6   8       50.73       86.63     24.95 o
  12   6   8       69.59       46.00     18.17 o
  13   6   8        8.00        4.68     16.17 o
  14   6   8      265.22      290.66     35.76 o
   1   7   8      911.89      859.65     26.08 o
   2   7   8     1024.20     1018.86     30.32 o
   3   7   8       20.28       16.27      8.67 o
   4   7   8      195.47      196.07     16.48 o
   5   7   8     1225.31     1235.05     34.67 o
   6   7   8        6.80        8.39      9.20 o
   7   7   8     1930.02     1928.79     49.69 o
   8   7   8      336.54      386.47     25.77 o
   9   7   8       10.51        6.98     12.45 o
  10   7   8       88.29       96.71     19.44 o
  11   7   8        2.39       -1.36     14.58 o
  12   7   8      449.61      485.51     40.87 o
  13   7   8      224.35      251.60     33.58 o
   0   8   8     2790.39     2792.32     65.77 o
   1   8   8      121.86      123.85     13.48 o
   2   8   8       19.61       17.96     10.24 o
   3   8   8      964.41      945.00     32.12 o
   4   8   8       11.14        3.41     10.16 o
   5   8   8      111.92      118.36     17.68 o
   6   8   8      257.70      195.63     26.47 o
   7   8   8      294.20      286.55     26.60 o
   8   8   8        2.66        4.95     12.41 o
   9   8   8        9.36       17.32     14.32 o
  10   8   8      224.12      142.07     29.99 o
  11   8   8       70.33       69.70     22.34 o
   1   9   8      388.06      379.23     23.08 o
   2   9   8      255.45      269.62     22.34 o
   3   9   8        0.05        4.05     10.77 o
   4   9   8       71.87       72.21     15.44 o
   5   9   8      194.40      165.66     21.23 o
   6   9   8       10.44       14.54     13.52 o
   7   9   8       65.79       68.18     19.25 o
   8   9   8      269.02      269.74     29.21 o
   9   9   8       23.78       40.16     18.52 o
  10   9   8      126.49      129.19     28.05 o
   0  10   8      286.30      310.62     35.63 o
   1  10   8       98.55       95.73     19.10 o
   2  10   8       52.61       35.28     15.16 o
   3  10   8      108.73      122.89     18.97 o
   4  10   8       30.51       32.35     14.22 o
   5  10   8        5.28        0.43     13.53 o
   6  10   8      272.58      246.31     26.44 o
   7  10   8        2.37        4.03     14.87 o
   1  11   8      170.56      227.78     30.33 o
   2  11   8      162.31      181.98     26.06 o
   3  11   8        5.22        3.59     16.28 o
   1   0   9     2686.94     2770.08     72.81 o
   2   0   9     1478.76     1562.69     33.87 o
   3   0   9      888.53      865.39     26.79 o
   4   0   9     4615.21     4324.86     61.51 o
   5   0   9     5531.19     5382.05     72.61 o
   6   0   9     1221.36     1240.29     43.14 o
   7   0   9      235.43      210.97     22.47 o
   8   0   9       51.01       45.60     13.87 o
   9   0   9       20.61       41.10     14.89 o
  10   0   9     3146.95     3155.58     80.12 o
  11   0   9      308.48      275.35     29.56 o
  12   0   9        0.36        2.24     13.28 o
  13   0   9      811.52      797.06     64.01 o
  14   0   9      365.25      320.45     48.37 o
  15   0   9      352.91      348.21     52.70 o
  16   0   9      548.06      613.56     67.87 o
   0   1   9      382.50      366.41     13.60 o
   1   1   9      166.57      222.61     11.78 o
   2   1   9      369.80      354.79     14.69 o
   3   1   9      817.51      745.32     21.02 o
   4   1   9      804.29      758.22     16.93 o
   5   1   9      342.00      257.88     13.15 o
   6   1   9      492.62      446.67     17.76 o
   7   1   9      875.31      951.45     26.10 o
   8   1   9      480.66      486.55     17.16 o
   9   1   9      158.90      125.13     13.49 o
  10   1   9      673.54      669.60     25.77 o
  11   1   9      982.25     1141.67     33.95 o
  12   1   9      251.19      271.47     22.57 o
  13   1   9       64.55       45.37     14.52 o
  14   1   9       97.00       92.93     20.48 o
  15   1   9        4.34       -1.41     13.88 o
  16   1   9        2.54       -6.99     18.44 o
   1   2   9     3578.33     3629.77     42.36 o
   2   2   9     1037.39     1056.38     26.25 o
   3   2   9       45.84       40.23      7.78 o
   4   2   9     3122.36     3024.01     47.00 o
   5   2   9       37.71       25.11      5.27 o
   6   2   9      151.11      183.73     10.95 o
   7   2   9      167.57      165.11     10.00 o
   8   2   9      828.75      886.02     23.51 o
   9   2   9      162.05      144.96     11.92 o
  10   2   9      835.73      827.43     28.01 o
  11   2   9      206.82      230.81     20.69 o
  12   2   9        2.86        0.91      9.93 o
  13   2   9      422.79      424.14     29.07 o
  14   2   9       35.42       24.26     14.11 o
  15   2   9      178.07      182.33     36.68 o
  16   2   9      376.81      379.14     48.71 o
   0   3   9     9983.87     9925.09    202.20 o
   1   3   9      330.18      348.35     16.33 o
   2   3   9       81.92       67.22     11.99 o
   3   3   9     1138.60     1119.77     29.60 o
   4   3   9       16.70       18.81      7.48 o
   5   3   9      109.84      110.73     10.42 o
   6   3   9     1765.22     1800.05     37.60 o
   7   3   9        7.23        5.08      6.18 o
   8   3   9      352.55      329.11     16.27 o
   9   3   9      589.32      549.75     19.51 o
  10   3   9      213.30      218.37     19.82 o
  11   3   9      212.43      237.81     21.38 o
  12   3   9      260.50      294.10     24.17 o
  13   3   9      137.56      141.39     22.94 o
  14   3   9      260.35      306.02     35.64 o
  15   3   9      395.31      413.97     41.28 o
  16   3   9        4.16        3.27     22.57 o
   1   4   9     1955.91     1968.64     30.90 o
   2   4   9     1786.43     1787.17     37.99 o
   3   4   9       42.64       27.57      8.36 o
   4   4   9     4220.35     4161.13     59.32 o
   5   4   9     2382.59     2331.61     48.19 o
   6   4   9      171.33      189.27     12.22 o
   7   4   9      648.15      689.42     20.84 o
   8   4   9     1172.43     1280.06     32.10 o
   9   4   9      207.14      226.12     16.80 o
  10   4   9      106.74       77.35     15.65 o
  11   4   9      134.74      158.02     21.12 o
  12   4   9      117.76      127.85     19.70 o
  13   4   9      757.36      815.32     45.83 o
  14   4   9       40.04       38.93     18.38 o
  15   4   9       38.55       14.04     20.41 o
   0   5   9     3245.15     3189.36     67.20 o
   1   5   9      231.54      278.28     16.32 o
   2   5   9      209.39      209.68     14.58 o
   3   5   9     1616.99     1690.42     31.15 o
   4   5   9      134.23      166.47     12.24 o
   5   5   9      452.37      383.59     16.65 o
   6   5   9      920.56      811.68     75.67 o
   7   5   9        1.72       -1.97      7.41 o
   8   5   9      126.88      108.85     15.23 o
   9   5   9      472.31      445.61     23.90 o
  10   5   9        6.14        5.44      9.10 o
  11   5   9      271.80      314.74     27.83 o
  12   5   9      288.33      298.83     28.68 o
  13   5   9       18.05        6.89     14.42 o
  14   5   9      117.35      120.49     23.43 o
   1   6   9      124.69      126.00     13.09 o
   2   6   9      353.86      361.19     19.12 o
   3   6   9      443.90      438.42     20.98 o
   4   6   9      523.78      502.37     22.42 o
   5   6   9      847.10      816.40     27.28 o
   6   6   9       30.04       18.46     10.21 o
   7   6   9     1000.43      698.64    122.84 o
   8   6   9      253.36      264.94     22.50 o
   9   6   9       32.12       29.36     12.46 o
  10   6   9     1003.85     1008.49     42.35 o
  11   6   9       26.10       10.04     14.97 o
  12   6   9       67.84       32.21     17.11 o
  13   6   9       23.69       28.87     19.04 o
   0   7   9      551.58      532.87     36.99 o
   1   7   9       51.86       38.06     10.44 o
   2   7   9      205.59      211.17     18.87 o
   3   7   9       84.23       89.28     14.40 o
   4   7   9       38.81       51.87     11.34 o
   5   7   9      123.68      117.66     16.20 o
   6   7   9       45.99       37.75     12.60 o
   7   7   9      156.10       85.99     16.58 o
   8   7   9      271.82      242.16     22.64 o
   9   7   9       28.39       31.80     14.82 o
  10   7   9      136.50      146.52     22.67 o
  11   7   9        5.21       -0.26     15.12 o
  12   7   9       63.99       72.97     22.99 o
   1   8   9      274.07      250.19     21.35 o
   2   8   9       54.83       36.11     12.36 o
   3   8   9        3.70        2.03     10.22 o
   4   8   9      596.62      608.87     31.15 o
   5   8   9      648.04      620.18     31.62 o
   6   8   9       88.18       96.69     17.12 o
   7   8   9       36.17       21.60     11.84 o
   8   8   9        9.34        6.54     13.68 o
   9   8   9        0.25        4.12     13.99 o
  10   8   9      740.62      744.68     42.57 o
  11   8   9       57.29       48.70     21.25 o
   0   9   9      202.70      231.99     30.68 o
   1   9   9      184.56      193.99     22.22 o
   2   9   9      301.21      337.36     27.09 o
   3   9   9      402.36      427.80     26.97 o
   4   9   9        3.84        5.94     12.31 o
   5   9   9      166.69      163.77     21.69 o
   6   9   9      120.31      134.60     22.32 o
   7   9   9       10.36        4.83     13.46 o
   8   9   9        8.94       16.17     16.21 o
   9   9   9        3.89        3.37     16.34 o
   1  10   9      460.35      565.91     34.85 o
   2  10   9      191.79      228.89     26.05 o
   3  10   9       21.57       21.46     15.01 o
   4  10   9      397.84      419.81     32.31 o
   5  10   9       96.59       97.77     22.57 o
   6  10   9        1.58        3.65     16.31 o
   7  10   9      171.07      135.57     22.27 o
   0  11   9      638.15      636.84     61.20 o
   1  11   9       22.39       30.66     18.85 o
   0   0  10        4.46        7.65      8.87 o
   1   0  10        1.36       -0.61      5.73 o
   2   0  10     2523.82     2527.79     44.79 o
   3   0  10      310.46      455.69     21.35 o
   4   0  10      606.22      624.15     25.65 o
   5   0  10     1894.71     1948.36     45.47 o
   6   0  10     1460.35     1378.13     52.88 o
   7   0  10      560.01      600.69     33.76 o
   8   0  10     1685.29     1702.13     49.41 o
   9   0  10     1725.82     1873.35     64.52 o
  10   0  10       64.39       45.98     16.87 o
  11   0  10      146.89      143.56     23.94 o
  12   0  10      215.61      254.79     30.46 o
  13   0  10       20.62       -5.58     19.61 o
  14   0  10       23.58       16.18     25.24 o
  15   0  10       83.29      104.52     29.52 o
  16   0  10      315.23      307.55     55.19 o
   1   1  10     3463.15     3386.77     41.75 o
   2   1  10      810.46      708.54     20.78 o
   3   1  10        2.12       11.72      6.13 o
   4   1  10     1675.03     1737.61     22.88 o
   5   1  10       63.65       64.23      7.97 o
   6   1  10       85.34       81.57      9.90 o
   7   1  10      610.48      561.76     21.11 o
   8   1  10      655.49      612.99     19.79 o
   9   1  10       19.26       18.46      8.62 o
  10   1  10     1894.63     1933.50     83.71 o
  11   1  10      435.98      446.34     23.71 o
  12   1  10        6.48        8.67     10.84 o
  13   1  10      281.14      271.56     24.29 o
  14   1  10      341.96      346.86     35.77 o
  15   1  10      395.86      412.43     39.79 o
  16   1  10      376.74      354.02     47.87 o
   0   2  10     1466.47     1553.93     50.56 o
   1   2  10     3427.70     3501.43     43.08 o
   2   2  10      651.81      679.70     21.03 o
   3   2  10     1234.70      990.56     52.65 o
   4   2  10        4.04        1.57      6.08 o
   5   2  10     1582.45     1617.97     37.34 o
   6   2  10      179.89      176.76     12.56 o
   7   2  10      163.35      177.01     13.38 o
   8   2  10      503.11      492.69     18.98 o
   9   2  10     1985.47     2033.28     37.87 o
  10   2  10      708.50      679.83     26.39 o
  11   2  10      339.95      359.73     24.69 o
  12   2  10      149.44      178.39     23.32 o
  13   2  10       37.53       22.35     14.16 o
  14   2  10      152.34      172.94     25.03 o
  15   2  10      138.35      139.37     33.65 o
   1   3  10     7092.74     7078.84    109.96 o
   2   3  10     1287.87     1209.26     38.22 o
   3   3  10      701.96      704.08     24.91 o
   4   3  10     3106.45     3171.73     51.89 o
   5   3  10     2969.15     2871.48     50.79 o
   6   3  10       88.63       80.34     12.32 o
   7   3  10      110.20       84.66      9.96 o
   8   3  10      160.33      140.09     13.77 o
   9   3  10       65.27       71.68     13.40 o
  10   3  10      432.85      470.71     31.11 o
  11   3  10      144.57      159.52     22.23 o
  12   3  10        8.70       10.95     13.30 o
  13   3  10      617.77      687.00     40.42 o
  14   3  10        6.93        8.72     17.95 o
  15   3  10       86.98       89.13     25.94 o
   0   4  10      205.46      198.81     16.60 o
   1   4  10      950.71      987.50     28.16 o
   2   4  10      970.48      888.34     28.24 o
   3   4  10     2520.68     2454.32     46.67 o
   4   4  10      488.53      526.53     23.95 o
   5   4  10      210.94      221.54     15.98 o
   6   4  10      311.38      291.89     18.23 o
   7   4  10     1264.37     1249.70     33.36 o
   8   4  10       16.11       13.57      9.80 o
   9   4  10       55.32       62.88     13.72 o
  10   4  10      183.01      157.78     21.63 o
  11   4  10      240.10      237.45     26.09 o
  12   4  10      359.51      368.03     31.85 o
  13   4  10      225.33      237.17     33.34 o
  14   4  10       99.59      110.00     26.76 o
  15   4  10      300.58      294.47     38.70 o
   1   5  10     1237.81     1334.77     29.69 o
   2   5  10      764.33      745.27     28.08 o
   3   5  10      610.00      575.41     25.60 o
   4   5  10     2145.61     2044.34     50.50 o
   5   5  10     2293.33     2264.81     43.04 o
   6   5  10        5.46        3.64      7.48 o
   7   5  10      146.67      141.01     16.62 o
   8   5  10       37.02       20.46     10.49 o
   9   5  10       26.50       34.68     11.49 o
  10   5  10      818.68      821.14     35.27 o
  11   5  10      104.35       94.48     17.31 o
  12   5  10       65.65       57.79     18.00 o
  13   5  10      135.72      128.38     23.84 o
  14   5  10       12.78        1.19     16.86 o
   0   6  10      111.23      113.91     19.36 o
   1   6  10      525.02      509.58     27.75 o
   2   6  10       77.83       75.77     14.83 o
   3   6  10      325.71      357.95     21.09 o
   4   6  10      562.43      555.23     24.03 o
   5   6  10     1218.90     1291.63     34.71 o
   6   6  10      251.88      275.02     21.41 o
   7   6  10       17.17       15.63     10.06 o
   8   6  10      770.54      682.38     75.92 o
   9   6  10      577.48      635.71     31.73 o
  10   6  10       48.73       30.83     16.29 o
  11   6  10        8.69        4.89     14.25 o
  12   6  10       57.52       65.76     20.55 o
  13   6  10       13.92        5.36     17.42 o
   1   7  10      322.62      319.42     31.06 o
   2   7  10      296.61      295.63     22.89 o
   3   7  10        0.33       -4.27      8.65 o
   4   7  10      391.44      463.06     26.42 o
   5   7  10      410.44      451.96     26.84 o
   6   7  10        0.81        6.36     10.50 o
   7   7  10     1058.31     1032.18     38.85 o
   8   7  10      277.18      170.32     36.64 o
   9   7  10      216.37      208.04     25.41 o
  10   7  10      774.57      818.87     47.37 o
  11   7  10       24.08       19.13     17.67 o
  12   7  10        1.66      -12.75     15.83 o
   0   8  10      135.56      140.93     37.07 o
   1   8  10       22.72       24.93     14.48 o
   2   8  10      819.75      838.98     39.09 o
   3   8  10       77.10       89.55     18.29 o
   4   8  10       13.76        8.51     11.53 o
   5   8  10      543.36      633.60     32.91 o
   6   8  10      166.06      156.97     20.73 o
   7   8  10        2.05       -0.52     11.68 o
   8   8  10      281.53      278.71     28.06 o
   9   8  10      178.56      191.79     25.80 o
  10   8  10       23.58       13.97     17.97 o
   1   9  10      229.18      238.23     24.86 o
   2   9  10       81.84       77.16     17.58 o
   3   9  10      107.12       91.23     19.79 o
   4   9  10      411.61      420.93     32.76 o
   5   9  10      155.65      162.49     24.25 o
   6   9  10        0.14       -1.04     15.59 o
   7   9  10       56.57       41.06     17.90 o
   8   9  10      151.67      144.73     25.44 o
   0  10  10      103.50       67.37     27.84 o
   1  10  10      470.86      537.47     35.14 o
   2  10  10       43.69       53.36     17.37 o
   3  10  10      221.53      236.65     27.05 o
   4  10  10       18.70        5.28     15.22 o
   5  10  10       19.02       14.10     16.91 o
   1   0  11     3650.61     3689.37     58.48 o
   2   0  11     2900.08     3064.22     69.97 o
   3   0  11     4594.64     4724.84    122.53 o
   4   0  11       71.96       67.45     11.90 o
   5   0  11     1705.42     1671.11     53.88 o
   6   0  11      393.86      424.24     24.66 o
   7   0  11      705.02      789.66     40.36 o
   8   0  11     1237.52     1170.60     42.41 o
   9   0  11       55.40       50.81     14.82 o
  10   0  11      557.98      586.19     42.41 o
  11   0  11     1367.48     1420.18     52.57 o
  12   0  11      358.39      352.52     30.69 o
  13   0  11      444.61      441.51     55.76 o
  14   0  11      399.59      386.68     57.89 o
  15   0  11      377.47      413.73     59.53 o
   0   1  11     1840.76     1926.59     39.22 o
   1   1  11      114.04       78.61      9.14 o
   2   1  11      724.98      779.90     22.70 o
   3   1  11     2519.42     2369.97     39.46 o
   4   1  11       46.91       26.62      7.68 o
   5   1  11      983.52      982.32     23.99 o
   6   1  11      200.16      213.60     13.39 o
   7   1  11      195.53      195.77     14.92 o
   8   1  11      631.78      631.99     20.89 o
   9   1  11     1937.02     2064.74     42.99 o
  10   1  11       57.32       64.34     11.06 o
  11   1  11      558.94      579.27     29.84 o
  12   1  11       73.46       84.53     18.34 o
  13   1  11       29.91       27.42     15.20 o
  14   1  11       24.28       21.86     18.40 o
  15   1  11      173.55      190.68     38.14 o
   1   2  11     2020.32     2037.64     34.04 o
   2   2  11     1325.06     1317.42     29.69 o
   3   2  11      187.32      183.99     13.71 o
   4   2  11       17.39       20.40      7.80 o
   5   2  11      693.47      643.37     26.34 o
   6   2  11      828.74      779.72     28.46 o
   7   2  11      809.23      911.32     31.39 o
   8   2  11      477.22      455.59     21.42 o
   9   2  11       12.50       24.04     10.88 o
  10   2  11      661.46      648.34     34.85 o
  11   2  11      406.07      408.96     30.20 o
  12   2  11       13.67       17.16     13.76 o
  13   2  11      202.17      199.52     34.87 o
  14   2  11        2.48       -1.46     14.41 o
  15   2  11       37.28       59.63     27.79 o
   0   3  11     2057.80     2105.81     64.09 o
   1   3  11     4508.38     4416.85     71.20 o
   2   3  11      565.15      493.22     22.24 o
   3   3  11      485.64      452.09     23.47 o
   4   3  11      332.22      347.64     20.04 o
   5   3  11      361.30      405.24     21.95 o
   6   3  11       22.36        9.80      8.41 o
   7   3  11      719.86      721.00     26.25 o
   8   3  11      530.44      514.13     23.31 o
   9   3  11      470.68      524.48     32.08 o
  10   3  11      473.97      538.41     37.40 o
  11   3  11      630.05      567.82     35.68 o
  12   3  11      285.79      256.60     27.94 o
  13   3  11       25.54        8.30     14.83 o
  14   3  11      102.12       79.00     23.96 o
  15   3  11      369.39      360.73     40.26 o
   1   4  11     2692.08     2820.21     67.38 o
   2   4  11       79.70       72.26     10.82 o
   3   4  11      577.32      506.30     23.80 o
   4   4  11     1750.00     1808.90     42.78 o
   5   4  11     1454.53     1340.57     34.59 o
   6   4  11      538.51      474.98     25.08 o
   7   4  11     1542.95     1638.53     39.55 o
   8   4  11       32.95       28.61     11.59 o
   9   4  11       10.49       21.09     13.37 o
  10   4  11      746.08      812.51     40.40 o
  11   4  11        2.91       -4.81     12.85 o
  12   4  11      145.71      146.52     24.01 o
  13   4  11      645.01      667.45     48.38 o
  14   4  11        3.74      -11.14     16.69 o
   0   5  11     1824.22     1634.54     79.62 o
   1   5  11     2423.30     2363.55     55.84 o
   2   5  11       66.15       71.02     12.70 o
   3   5  11      981.68      950.05     32.65 o
   4   5  11       74.80       56.68     12.23 o
   5   5  11     1380.38     1359.12     39.67 o
   6   5  11       51.14       78.27     13.07 o
   7   5  11       86.20       94.67     16.20 o
   8   5  11      736.09      738.74     33.81 o
   9   5  11      477.74      575.77     29.03 o
  10   5  11       17.67       15.73     13.21 o
  11   5  11      256.66      271.55     26.80 o
  12   5  11      152.31      131.34     24.36 o
  13   5  11       34.61       21.69     18.13 o
   1   6  11      701.29      711.97     40.98 o
   2   6  11     1117.31     1099.72     42.65 o
   3   6  11        0.24       12.22      9.76 o
   4   6  11       14.37       17.80     10.36 o
   5   6  11      414.54      412.68     26.70 o
   6   6  11      224.51      218.99     20.52 o
   7   6  11      867.18      839.78     43.64 o
   8   6  11      210.08      212.44     21.33 o
   9   6  11        5.06        5.94     10.65 o
  10   6  11      233.87      237.52     29.07 o
  11   6  11      287.00      325.23     34.08 o
  12   6  11       16.89       11.31     17.57 o
   0   7  11      846.27      961.70    117.94 o
   1   7  11        2.53       10.15     14.14 o
   2   7  11       11.38       15.86     14.31 o
   3   7  11      539.79      570.68     31.45 o
   4   7  11      151.45      109.76     17.81 o
   5   7  11      382.46      408.18     26.20 o
   6   7  11      236.84      253.66     22.84 o
   7   7  11       30.75       19.22     12.77 o
   8   7  11      269.54      253.81     22.78 o
   9   7  11      423.04      397.07     53.58 o
  10   7  11       11.64        1.97     14.83 o
  11   7  11        3.37        5.15     16.76 o
   1   8  11      109.40      115.09     25.01 o
   2   8  11      563.99      549.10     38.01 o
   3   8  11       36.93       25.29     15.47 o
   4   8  11      122.56      105.91     20.09 o
   5   8  11     1059.42     1112.61     46.57 o
   6   8  11       11.55       11.92     14.27 o
   7   8  11      386.23      421.39     29.92 o
   8   8  11      279.50      291.87     29.97 o
   9   8  11      125.10       88.45     20.37 o
  10   8  11       37.29       44.30     21.01 o
   0   9  11       27.13       54.98     25.55 o
   1   9  11      159.40      193.43     26.18 o
   2   9  11      226.05      211.37     29.28 o
   3   9  11      703.13      776.52     46.47 o
   4   9  11        1.61       -0.16     14.56 o
   5   9  11      197.68      248.23     28.17 o
   6   9  11       66.36       68.93     22.09 o
   7   9  11       15.26       12.85     17.83 o
   8   9  11      163.28      172.48     30.10 o
   1  10  11      543.03      580.96     40.87 o
   2  10  11        2.13       -2.15     15.53 o
   3  10  11       36.58       19.67     15.72 o
   4  10  11       52.33       43.16     18.39 o
   0   0  12     1006.65     1038.18     44.61 o
   1   0  12      181.32      160.56     14.78 o
   2   0  12     2661.09     2706.63     55.91 o
   3   0  12     2282.14     2350.88     66.62 o
   4   0  12        2.32        4.00      7.81 o
   5   0  12      682.50      609.32     29.21 o
   6   0  12       23.48       37.23     11.66 o
   7   0  12     1001.87      941.42     37.51 o
   8   0  12       65.85       56.46     14.38 o
   9   0  12      770.76      757.73     37.36 o
  10   0  12      260.34      197.35     29.48 o
  11   0  12       48.22       41.15     18.77 o
  12   0  12      602.28      688.40     64.48 o
  13   0  12       66.63       71.08     31.49 o
  14   0  12        1.75      -10.02     22.41 o
  15   0  12      269.25      325.30     56.02 o
   1   1  12     2203.42     2181.98     36.64 o
   2   1  12      386.91      377.39     17.49 o
   3   1  12      231.69      225.72     14.83 o
   4   1  12      248.11      239.37     18.88 o
   5   1  12      605.77      575.52     22.95 o
   6   1  12      113.49       73.68     11.17 o
   7   1  12     1046.50     1105.95     32.73 o
   8   1  12      516.63      561.04     25.24 o
   9   1  12      191.22      189.40     18.84 o
  10   1  12      365.15      331.05     35.57 o
  11   1  12      210.68      224.39     24.56 o
  12   1  12      141.67      121.03     21.20 o
  13   1  12      597.91      623.13     53.52 o
  14   1  12       64.64       36.20     23.17 o
  15   1  12       47.67       25.56     21.43 o
   0   2  12      511.34      458.29     32.67 o
   1   2  12       19.43       18.25      6.79 o
   2   2  12        1.09       -0.53      5.89 o
   3   2  12     3156.90     3183.72     48.81 o
   4   2  12      242.86      220.95     16.73 o
   5   2  12      352.54      317.49     19.96 o
   6   2  12        2.39       -1.33      7.81 o
   7   2  12        7.62        8.57      8.70 o
   8   2  12      689.31      660.50     29.48 o
   9   2  12     1830.61     1755.37     46.85 o
  10   2  12      136.69      144.78     20.82 o
  11   2  12      922.70     1032.38     44.94 o
  12   2  12      141.48      125.11     22.22 o
  13   2  12       12.83        6.70     13.43 o
  14   2  12       32.78       65.82     26.78 o
   1   3  12      113.83      121.01     10.94 o
   2   3  12       74.03       64.84     10.20 o
   3   3  12       74.08       56.26     11.88 o
   4   3  12      321.60      308.77     19.82 o
   5   3  12      838.66      862.95     30.83 o
   6   3  12     1271.96     1348.72     38.88 o
   7   3  12      880.45      932.77     33.85 o
   8   3  12      462.83      484.44     23.56 o
   9   3  12     1402.81     1331.41     48.57 o
  10   3  12      232.43      190.17     23.70 o
  11   3  12      148.92      172.14     23.91 o
  12   3  12      135.79      147.83     24.19 o
  13   3  12      430.46      506.45     37.81 o
  14   3  12       32.87       24.95     20.71 o
   0   4  12     1576.68     1469.85     58.69 o
   1   4  12     1106.15     1091.83     40.07 o
   2   4  12       51.41       27.90      9.06 o
   3   4  12     1728.23     1845.23     42.88 o
   4   4  12       28.49       30.66     10.47 o
   5   4  12        5.75        2.29      7.91 o
   6   4  12       73.79       76.85     13.86 o
   7   4  12      489.86      492.40     24.33 o
   8   4  12      230.07      207.58     20.80 o
   9   4  12      947.50      995.02     44.08 o
  10   4  12       48.85       35.97     16.22 o
  11   4  12      556.31      588.31     38.30 o
  12   4  12      216.53      194.07     27.19 o
  13   4  12       26.56       19.61     20.20 o
   1   5  12       88.67      104.73     17.57 o
   2   5  12      224.98      206.79     21.76 o
   3   5  12      189.05      186.78     21.31 o
   4   5  12      318.49      290.92     21.26 o
   5   5  12      161.57      140.21     17.32 o
   6   5  12      507.51      515.39     28.79 o
   7   5  12      204.52      233.89     21.90 o
   8   5  12       40.00       57.99     15.18 o
   9   5  12      115.92      126.43     19.73 o
  10   5  12       78.12       64.36     16.89 o
  11   5  12      385.41      446.12     32.63 o
  12   5  12       22.81       26.51     17.69 o
  13   5  12      240.67      277.04     33.38 o
   0   6  12      220.32      242.21     40.06 o
   1   6  12        1.17       -1.89     12.02 o
   2   6  12       46.68       39.37     13.93 o
   3   6  12     1836.37     1943.70     57.43 o
   4   6  12       16.01       15.66     12.47 o
   5   6  12      426.12      388.73     26.63 o
   6   6  12       36.40       48.63     14.64 o
   7   6  12        0.40       11.90     12.29 o
   8   6  12      395.55      427.59     29.74 o
   9   6  12      675.64      711.21     42.13 o
  10   6  12        2.63       -2.85     13.44 o
  11   6  12       53.43       51.30     22.85 o
  12   6  12       58.61       51.96     24.12 o
   1   7  12      838.56      770.84     46.11 o
   2   7  12      424.61      445.87     32.42 o
   3   7  12       25.11       28.91     13.94 o
   4   7  12      132.97      137.46     22.58 o
   5   7  12      870.65      817.28     45.52 o
   6   7  12        0.70        1.01     13.12 o
   7   7  12      993.15     1001.65     48.41 o
   8   7  12       98.31       89.41     19.34 o
   9   7  12        7.92       16.03     18.90 o
  10   7  12       29.09       26.99     19.43 o
   0   8  12       10.87        1.01     22.42 o
   1   8  12      143.71      145.44     27.24 o
   2   8  12      124.48      114.30     23.04 o
   3   8  12      828.42      868.99     46.20 o
   4   8  12       41.09       21.13     15.77 o
   5   8  12      209.21      227.41     28.98 o
   6   8  12      238.09      219.03     29.36 o
   7   8  12      163.62      194.65     28.56 o
   8   8  12       44.73       45.08     20.48 o
   9   8  12      264.96      318.21     41.67 o
   1   9  12       84.63       87.53     22.87 o
   2   9  12        6.99        9.29     15.33 o
   3   9  12       58.79       49.41     20.09 o
   4   9  12       91.94       63.77     20.64 o
   5   9  12      119.75      162.82     28.07 o
   6   9  12        4.86        3.61     19.45 o
   0  10  12       21.02       -1.09     22.08 o
   1  10  12        0.55       -4.16     16.00 o
   2  10  12        0.16        1.86     16.24 o
   1   0  13     2507.49     2526.30    100.28 o
   2   0  13        9.95       19.58      8.98 o
   3   0  13      281.71      285.21     20.05 o
   4   0  13      471.96      491.81     25.17 o
   5   0  13      904.45     1022.53     48.89 o
   6   0  13      189.41      181.84     25.64 o
   7   0  13     2385.75     2368.45     76.61 o
   8   0  13       76.85       29.84     15.86 o
   9   0  13       13.78       38.37     18.37 o
  10   0  13      760.43      813.07     51.05 o
  11   0  13      698.90      772.74     51.66 o
  12   0  13      134.08       95.80     34.97 o
  13   0  13      387.54      397.58     56.86 o
  14   0  13      122.29       94.51     37.96 o
   0   1  13      593.05      576.46     23.86 o
   1   1  13       59.68       55.65      9.23 o
   2   1  13      939.50      922.88     26.36 o
   3   1  13     3416.05     3140.12     48.36 o
   4   1  13      523.45      419.03     20.37 o
   5   1  13      874.64      873.56     28.30 o
   6   1  13        3.69       -1.08      7.43 o
   7   1  13      154.55      165.49     16.05 o
   8   1  13      160.12      149.50     16.24 o
   9   1  13     1750.39     1722.40     44.04 o
  10   1  13       62.77       77.11     16.31 o
  11   1  13      186.13      194.43     25.17 o
  12   1  13      132.67      100.46     21.41 o
  13   1  13       15.75       33.06     19.68 o
  14   1  13       40.51       39.64     21.93 o
   1   2  13      206.56      199.53     17.33 o
   2   2  13      741.00      702.90     23.85 o
   3   2  13        1.93       -1.42      6.99 o
   4   2  13       97.35      104.31     12.93 o
   5   2  13      402.98      420.55     21.54 o
   6   2  13        8.06        6.52      8.31 o
   7   2  13      651.03      603.17     28.56 o
   8   2  13      367.50      342.75     23.43 o
   9   2  13      240.02      263.78     22.25 o
  10   2  13      304.81      344.54     28.34 o
  11   2  13      469.67      537.21     35.31 o
  12   2  13        8.31       11.15     17.49 o
  13   2  13      367.50      240.62     97.07 o
  14   2  13       14.80       26.08     24.08 o
   0   3  13        1.00        3.08     11.63 o
   1   3  13      132.46      123.72     15.43 o
   2   3  13        0.31       -3.73      7.67 o
   3   3  13     1822.98     1786.02     39.28 o
   4   3  13      415.38      439.85     23.59 o
   5   3  13       43.00       57.61     12.63 o
   6   3  13      767.96      683.87     29.76 o
   7   3  13       36.55       35.81     12.16 o
   8   3  13        6.54        9.94     10.58 o
   9   3  13      837.54      884.64     41.46 o
  10   3  13       98.13       99.56     20.34 o
  11   3  13      648.26      732.61     41.05 o
  12   3  13       66.02       68.63     20.34 o
  13   3  13        8.06       16.94     17.11 o
   1   4  13      379.47      400.35     25.09 o
   2   4  13     1030.65     1024.83     36.84 o
   3   4  13      128.19      106.80     17.33 o
   4   4  13     3041.97     2989.49     57.16 o
   5   4  13      167.18      186.62     18.57 o
   6   4  13      318.92      318.48     23.07 o
   7   4  13      638.13      595.76     30.60 o
   8   4  13        2.17       -8.15     11.04 o
   9   4  13      736.87      817.69     41.36 o
  10   4  13       50.28       68.45     18.75 o
  11   4  13      273.45      303.50     30.96 o
  12   4  13       92.99       97.11     22.16 o
  13   4  13      626.73      739.06     52.22 o
   0   5  13       17.86       33.96     17.01 o
   1   5  13        1.23        1.27     10.29 o
   2   5  13       51.63       59.85     14.72 o
   3   5  13     1799.71     1727.46     53.55 o
   4   5  13      191.13      204.09     22.90 o
   5   5  13      508.19      563.09     33.17 o
   6   5  13      336.78      305.47     26.58 o
   7   5  13       25.31       22.25     12.55 o
   8   5  13        5.07       -1.78     11.27 o
   9   5  13      981.82     1004.82     46.68 o
  10   5  13       13.44       13.34     13.97 o
  11   5  13      365.41      390.82     31.77 o
  12   5  13      218.54      217.33     30.20 o
   1   6  13      355.13      338.56     35.96 o
   2   6  13      369.73      385.82     30.17 o
   3   6  13      111.68       90.15     19.07 o
   4   6  13      191.55      190.36     23.35 o
   5   6  13      179.60      194.94     25.10 o
   6   6  13       37.83       27.26     15.39 o
   7   6  13      665.97      685.31     40.53 o
   8   6  13        1.16       -3.05     13.63 o
   9   6  13        0.32        0.10     14.85 o
  10   6  13       63.48       56.72     19.76 o
  11   6  13      319.86      261.10     90.27 o
   0   7  13       15.10        3.32     21.85 o
   1   7  13        8.84       -4.40     11.57 o
   2   7  13        0.71        3.69     12.69 o
   3   7  13      937.15      953.16     54.36 o
   4   7  13       13.31        6.85     14.15 o
   5   7  13      210.10      215.07     27.39 o
   6   7  13       70.22       63.27     19.98 o
   7   7  13      205.11      247.93     29.84 o
   8   7  13      302.27      311.06     32.75 o
   9   7  13      606.92      708.70     61.35 o
  10   7  13        1.59        6.77     21.42 o
   1   8  13      332.76      344.39     37.51 o
   2   8  13        3.04       -4.14     15.87 o
   3   8  13        0.88        6.47     14.35 o
   4   8  13      105.94      113.36     23.52 o
   5   8  13      331.81      303.48     33.14 o
   6   8  13       10.16        5.85     15.47 o
   7   8  13      554.77      555.34     41.76 o
   8   8  13       20.36       29.33     25.43 o
   0   9  13        2.82        7.29     21.29 o
   1   9  13       65.65       35.17     19.86 o
   2   9  13       16.15       12.45     17.44 o
   3   9  13      773.24      801.73     49.23 o
   4   9  13       11.35        8.85     18.36 o
   5   9  13      112.12      119.14     26.92 o
   0   0  14       25.89       24.74     13.86 o
   1   0  14        2.93        1.15      7.89 o
   2   0  14     1584.92     1550.23     55.76 o
   3   0  14     1395.63     1365.22     54.39 o
   4   0  14      238.88      235.37     27.47 o
   5   0  14      977.48      994.22     50.20 o
   6   0  14      236.77      254.67     30.16 o
   7   0  14       90.76      123.47     24.86 o
   8   0  14      165.81      134.55     25.99 o
   9   0  14     1802.55     1702.27    122.74 o
  10   0  14       90.00       72.52     23.22 o
  11   0  14      145.32      178.28     31.48 o
  12   0  14       15.14       29.83     32.59 o
  13   0  14      129.67      121.53     38.92 o
   1   1  14       84.29       97.94     11.25 o
   2   1  14        3.70       10.73      7.64 o
   3   1  14      331.64      332.08     18.54 o
   4   1  14        2.73       -1.09      7.29 o
   5   1  14     1115.59     1224.40     33.93 o
   6   1  14      214.26      256.36     21.41 o
   7   1  14     2159.82     2083.58    103.82 o
   8   1  14        0.40       -6.35      9.78 o
   9   1  14      281.63      283.43     24.56 o
  10   1  14      301.16      323.41     26.32 o
  11   1  14     1039.99     1129.38     57.05 o
  12   1  14       47.41       34.21     17.71 o
  13   1  14      102.01      105.18     27.14 o
   0   2  14     1170.01     1106.70     50.58 o
   1   2  14     1640.11     1596.55     42.36 o
   2   2  14       62.05       74.62     13.20 o
   3   2  14     2578.94     2502.29     46.02 o
   4   2  14       13.72       14.50      8.67 o
   5   2  14     1063.26     1099.64     37.99 o
   6   2  14      274.88      302.86     20.55 o
   7   2  14      141.38      152.66     17.06 o
   8   2  14       25.91       11.35     10.45 o
   9   2  14      820.05      800.14     36.25 o
  10   2  14        9.30       12.66     14.55 o
  11   2  14      674.83      663.00     45.48 o
  12   2  14        0.46       -5.81     15.73 o
  13   2  14       18.58       18.42     16.75 o
   1   3  14     2526.97     2408.70     54.21 o
   2   3  14      911.67      951.21     35.31 o
   3   3  14       37.38       33.76     11.88 o
   4   3  14      579.09      570.30     32.29 o
   5   3  14      279.65      297.45     20.57 o
   6   3  14        1.22        2.93      9.62 o
   7   3  14      960.04     1081.88     38.56 o
   8   3  14      176.63      174.47     22.83 o
   9   3  14        9.94        1.54     12.98 o
  10   3  14       60.20       64.36     18.40 o
  11   3  14      304.41      324.44     35.75 o
  12   3  14       84.41       93.37     24.90 o
  13   3  14      659.03      763.84     52.83 o
   0   4  14      134.65      150.18     26.24 o
   1   4  14     4070.91     4070.53     72.94 o
   2   4  14      228.73      179.60     19.77 o
   3   4  14      740.61      720.26     36.75 o
   4   4  14       64.02       32.72     13.72 o
   5   4  14      296.06      329.52     26.87 o
   6   4  14      922.34      872.77     39.93 o
   7   4  14      369.83      355.20     28.82 o
   8   4  14      489.28      466.50     33.14 o
   9   4  14      352.44      351.12     30.85 o
  10   4  14        6.03       14.15     15.53 o
  11   4  14      285.99      340.60     32.95 o
  12   4  14      110.19      110.50     25.44 o
   1   5  14      709.09      693.90     33.41 o
   2   5  14      578.23      492.47    110.21 o
   3   5  14       21.69       11.62     12.61 o
   4   5  14      298.69      277.59     26.44 o
   5   5  14      132.79      125.58     20.40 o
   6   5  14        5.90      -10.31     12.66 o
   7   5  14      826.79      916.02     44.33 o
   8   5  14        0.76       13.55     16.46 o
   9   5  14       12.67        9.22     17.05 o
  10   5  14        0.57      -12.47     13.78 o
  11   5  14      381.93      431.65     33.58 o
   0   6  14      392.18      365.21     39.33 o
   1   6  14      233.34      216.70     25.25 o
   2   6  14      103.33       78.55     18.96 o
   3   6  14      880.64      937.25     43.90 o
   4   6  14        6.94        8.89     13.48 o
   5   6  14      631.94      603.75     43.74 o
   6   6  14       33.84       40.05     16.18 o
   7   6  14      221.37      235.89     28.31 o
   8   6  14       17.94       20.30     18.66 o
   9   6  14      996.28     1036.57     57.96 o
  10   6  14        0.01        1.83     18.53 o
   1   7  14      173.87      186.59     25.75 o
   2   7  14       10.81        0.93     13.35 o
   3   7  14      637.35      643.17     46.47 o
   4   7  14       15.47        7.31     17.40 o
   5   7  14      408.01      422.26     35.78 o
   6   7  14        2.08       -0.06     14.97 o
   7   7  14      810.98      710.25     92.81 o
   8   7  14       22.73       26.22     20.11 o
   9   7  14      164.35      200.75     40.76 o
   0   8  14       77.68       50.85     30.59 o
   1   8  14        6.22       -7.06     14.35 o
   2   8  14        5.66        9.87     18.70 o
   3   8  14      605.86      671.58     44.76 o
   4   8  14       10.00        2.56     15.98 o
   5   8  14      294.90      343.45     34.99 o
   6   8  14       58.51       56.67     21.43 o
   7   8  14       12.73        7.66     18.03 o
   1   9  14      196.97      230.41     32.50 o
   2   9  14        0.19       -0.95     17.30 o
   3   9  14       41.84       54.19     21.79 o
   1   0  15        9.80       34.00     14.69 o
   2   0  15      109.92       99.98     19.97 o
   3   0  15       18.94       18.73     14.70 o
   4   0  15       15.94       31.46     15.69 o
   5   0  15      508.42      537.44     50.22 o
   6   0  15      164.67       99.45     23.38 o
   7   0  15     3698.06     4042.81    106.07 o
   8   0  15      175.79      174.49     29.72 o
   9   0  15      256.85      144.90     89.12 o
  10   0  15       63.03       57.92     23.46 o
  11   0  15       13.55       -3.14     23.12 o
  12   0  15      606.37      609.11     67.67 o
  13   0  15       37.98       30.46     30.84 o
   0   1  15     2242.96     2059.02     65.65 o
   1   1  15      674.10      697.80     28.63 o
   2   1  15       35.68       33.16     12.54 o
   3   1  15      710.37      758.75     30.53 o
   4   1  15        7.41        9.97      9.93 o
   5   1  15     1212.77     1043.02     37.52 o
   6   1  15        7.15        1.20     10.37 o
   7   1  15       27.26       13.28     10.87 o
   8   1  15      198.88      195.47     21.89 o
   9   1  15      817.56      873.95     38.83 o
  10   1  15      305.36      317.21     30.57 o
  11   1  15      148.58      103.12     29.53 o
  12   1  15       34.47       27.86     20.36 o
  13   1  15       27.25       35.58     22.47 o
   1   2  15      408.46      415.51     24.75 o
   2   2  15       64.55       53.10     12.91 o
   3   2  15       34.96       34.15     11.73 o
   4   2  15      200.14      188.23     19.42 o
   5   2  15      610.18      652.00     30.99 o
   6   2  15      148.48      174.96     19.09 o
   7   2  15      275.82      357.42     26.11 o
   8   2  15      187.07      201.75     22.32 o
   9   2  15       37.87        7.97     14.01 o
  10   2  15        2.21       -3.06     13.57 o
  11   2  15      292.30      308.83     32.38 o
  12   2  15       10.64       15.27     16.89 o
   0   3  15        6.35        6.16     13.89 o
   1   3  15     1161.23     1165.82     39.81 o
   2   3  15       67.48       70.68     14.70 o
   3   3  15     2206.53     2281.71     55.22 o
   4   3  15        5.63        3.33     10.15 o
   5   3  15      193.64      194.02     20.38 o
   6   3  15        7.96       14.25     11.68 o
   7   3  15      154.96      111.02     18.02 o
   8   3  15        0.78        0.70     13.28 o
   9   3  15      296.34      334.77     34.75 o
  10   3  15       76.33       81.02     23.16 o
  11   3  15      454.76      466.30     42.02 o
  12   3  15        7.83       -3.77     18.52 o
   1   4  15     1853.44     1772.00     53.28 o
   2   4  15        3.36        7.38     10.61 o
   3   4  15        7.93        6.47     10.39 o
   4   4  15      519.90      531.16     30.68 o
   5   4  15      692.29      655.71     33.95 o
   6   4  15      330.97      330.24     35.72 o
   7   4  15      219.95      270.14     31.65 o
   8   4  15        0.43        0.43     14.17 o
   9   4  15       76.11       63.82     22.63 o
  10   4  15       66.29       56.20     26.54 o
  11   4  15      505.59      602.76     47.50 o
   0   5  15        8.75       12.33     17.32 o
   1   5  15      687.47      674.54     34.72 o
   2   5  15       21.71       25.19     13.21 o
   3   5  15     1376.39     1409.18     52.34 o
   4   5  15       72.36       66.26     17.33 o
   5   5  15      365.01      352.44     29.99 o
   6   5  15        0.28       -1.22     14.55 o
   7   5  15      232.93      238.14     31.60 o
   8   5  15        8.81       10.28     16.48 o
   9   5  15      785.00      837.84     52.65 o
  10   5  15        0.68        7.36     18.21 o
   1   6  15       93.31      102.24     19.06 o
   2   6  15      129.38       91.83     18.46 o
   3   6  15      185.60      188.14     25.10 o
   4   6  15       52.17       54.79     20.87 o
   5   6  15      301.50      296.32     34.98 o
   6   6  15       59.21       25.26     15.22 o
   7   6  15      358.70      425.44     35.62 o
   8   6  15        6.60        8.48     18.86 o
   9   6  15       22.15       17.23     19.44 o
   0   7  15      353.72      376.49     43.41 o
   1   7  15       23.56       25.89     14.60 o
   2   7  15      194.95      185.89     26.85 o
   3   7  15      104.41      109.18     26.64 o
   4   7  15       27.96       13.74     18.35 o
   5   7  15      265.34      260.59     30.65 o
   6   7  15       27.79       32.82     18.82 o
   7   7  15       89.90       91.75     26.71 o
   1   8  15      226.94      243.24     35.62 o
   2   8  15       19.35       13.06     18.45 o
   3   8  15      115.31      129.79     26.45 o
   4   8  15       10.18       25.18     18.79 o
   5   8  15        8.61        8.68     18.08 o
   0   0  16      383.94      343.45     64.80 o
   1   0  16      437.40      367.77     62.73 o
   2   0  16       39.89       32.48     22.74 o
   3   0  16      882.59      808.56     64.13 o
   4   0  16      424.09      398.88     36.27 o
   5   0  16      547.09      509.78     57.32 o
   6   0  16      124.63      102.82     24.80 o
   7   0  16      264.66      266.75     34.63 o
   8   0  16        3.12       -2.11     16.73 o
   9   0  16      147.33      133.31     57.92 o
  10   0  16       44.99       45.75     23.46 o
  11   0  16       42.17       53.83     31.61 o
  12   0  16       65.42       88.57     38.53 o
   1   1  16      189.53      193.70     21.89 o
   2   1  16      140.44       92.46     17.53 o
   3   1  16       91.26      123.19     19.77 o
   4   1  16       42.61       32.06     13.87 o
   5   1  16     1110.76     1078.65     45.02 o
   6   1  16       14.17        3.28     10.77 o
   7   1  16      611.47      540.93     31.53 o
   8   1  16      335.86      347.21     27.59 o
   9   1  16       25.20       20.17     13.73 o
  10   1  16        0.06        3.66     14.15 o
  11   1  16       15.17       15.72     16.29 o
  12   1  16        0.94       -0.07     18.51 o
   0   2  16      433.48      430.22     36.69 o
   1   2  16      193.67      186.47     19.32 o
   2   2  16      101.36       78.05     17.55 o
   3   2  16     2347.42     2354.16     64.11 o
   4   2  16      107.59      113.80     20.12 o
   5   2  16      711.69      701.56     38.17 o
   6   2  16        2.88       -2.72     10.96 o
   7   2  16      103.72       74.51     18.43 o
   8   2  16       24.83       20.80     12.97 o
   9   2  16      214.78      247.96     28.25 o
  10   2  16       33.53       33.17     17.59 o
  11   2  16      578.94      601.45     42.27 o
   1   3  16     1111.97     1024.83     38.97 o
   2   3  16        9.63       -1.39     10.34 o
   3   3  16       22.44        3.84     10.84 o
   4   3  16      190.17      193.85     21.34 o
   5   3  16      391.60      461.57     33.48 o
   6   3  16      163.54      180.40     24.77 o
   7   3  16      227.50      234.07     27.30 o
   8   3  16        6.68        1.39     15.23 o
   9   3  16       95.39      107.42     26.68 o
  10   3  16        0.49        9.00     16.97 o
  11   3  16      250.77      271.35     37.34 o
   0   4  16      621.33      590.37     45.92 o
   1   4  16      346.12      309.89     25.85 o
   2   4  16       78.92       68.88     15.98 o
   3   4  16     1005.57     1068.80     42.01 o
   4   4  16      153.75      143.17     20.37 o
   5   4  16      211.98      257.05     24.83 o
   6   4  16       95.93      112.48     21.55 o
   7   4  16       24.40       28.78     18.60 o
   8   4  16      159.72      161.56     29.83 o
   9   4  16      963.88     1051.73     68.18 o
  10   4  16       14.40       14.69     23.18 o
   1   5  16      430.83      457.66     30.91 o
   2   5  16        3.08       13.11     12.75 o
   3   5  16        0.60       -1.64     11.47 o
   4   5  16        8.57        5.49     12.40 o
   5   5  16      147.62      165.10     25.31 o
   6   5  16       17.49       15.92     17.92 o
   7   5  16      310.38      294.06     35.18 o
   8   5  16        0.08       -5.18     16.83 o
   9   5  16        1.18        2.21     21.02 o
   0   6  16      149.46      160.75     33.31 o
   1   6  16       82.89       68.98     17.71 o
   2   6  16        5.88       12.41     13.23 o
   3   6  16      642.93      674.03     37.95 o
   4   6  16      264.70      234.72     32.66 o
   5   6  16      303.09      267.87     34.60 o
   6   6  16       32.62       20.62     16.83 o
   7   6  16      325.88      309.70     37.76 o
   8   6  16       17.55       17.79     19.73 o
   1   7  16      566.38      561.39     79.61 o
   2   7  16      163.67      138.00     26.21 o
   3   7  16       80.54       57.93     22.39 o
   4   7  16        3.57      -15.78     16.55 o
   5   7  16      140.18      134.49     26.56 o
   6   7  16        0.71        3.27     16.60 o
   0   8  16      312.04      331.63     45.68 o
   1   8  16      248.37      298.68     34.70 o
   2   8  16      131.68      144.74     28.08 o
   1   0  17     1035.87     1050.97     74.84 o
   2   0  17      208.41      200.62     41.27 o
   3   0  17       69.45       84.72     31.46 o
   4   0  17      399.59      377.14     50.89 o
   5   0  17      977.38      958.51     72.90 o
   6   0  17      181.89      167.69     39.39 o
   7   0  17     1821.48     1782.08     76.35 o
   8   0  17        2.54        6.97     18.35 o
   9   0  17       79.06       47.67     22.84 o
  10   0  17      547.56      558.29     50.71 o
  11   0  17       36.35       48.05     33.05 o
   0   1  17      126.20      129.71     35.36 o
   1   1  17      586.65      554.62     41.14 o
   2   1  17      312.68      264.36     31.22 o
   3   1  17     1921.62     1730.60     66.55 o
   4   1  17      232.44      185.30     23.99 o
   5   1  17     1045.52     1050.67     46.31 o
   6   1  17       99.73      113.39     21.42 o
   7   1  17      315.63      325.89     30.53 o
   8   1  17      209.60      238.78     28.88 o
   9   1  17      424.05      448.84     36.39 o
  10   1  17       18.15       -1.08     15.80 o
  11   1  17      204.01      290.13     33.47 o
   1   2  17      666.89      630.00     43.65 o
   2   2  17       17.47       14.82     13.01 o
   3   2  17       84.17       79.26     18.10 o
   4   2  17       10.83       -0.82     12.21 o
   5   2  17     1019.21     1022.63     46.99 o
   6   2  17        0.59       -1.05     12.55 o
   7   2  17      385.26      372.36     32.72 o
   8   2  17       12.53       19.21     18.26 o
   9   2  17        6.29        0.08     16.45 o
  10   2  17        1.71       -1.01     17.92 o
   0   3  17       66.56       53.74     20.70 o
   1   3  17      580.79      606.44     32.56 o
   2   3  17       52.85       35.16     15.75 o
   3   3  17     1439.51     1409.32     53.57 o
   4   3  17       20.86       24.97     15.11 o
   5   3  17       86.85       69.92     17.40 o
   6   3  17       32.64       16.99     15.31 o
   7   3  17       68.97       84.17     23.77 o
   8   3  17      430.02      390.82     40.36 o
   9   3  17      418.45      390.41     41.18 o
  10   3  17        3.57        5.65     20.03 o
   1   4  17     1254.63     1256.00     46.18 o
   2   4  17       40.06       37.53     15.01 o
   3   4  17      224.05      231.95     24.48 o
   4   4  17       33.10       15.59     14.05 o
   5   4  17      141.00      157.12     24.85 o
   6   4  17       74.25       53.42     21.40 o
   7   4  17      423.48      467.65     42.93 o
   8   4  17       41.69       52.97     22.61 o
   9   4  17        0.27       -7.28     17.75 o
   0   5  17       45.66       51.01     24.02 o
   1   5  17      411.07      405.92     30.60 o
   2   5  17       79.13       55.12     17.19 o
   3   5  17     1060.38     1086.09     50.31 o
   4   5  17       17.11       26.40     15.21 o
   5   5  17      255.82      285.91     31.79 o
   6   5  17       21.02       -0.16     17.75 o
   7   5  17      124.62      132.11     29.25 o
   8   5  17       12.39        5.55     19.06 o
   1   6  17      861.61      963.59     44.79 o
   2   6  17        7.66        1.81     13.32 o
   3   6  17       96.60       91.12     22.99 o
   4   6  17        2.83       -4.44     15.29 o
   5   6  17      303.85      285.66     39.28 o
   6   6  17        0.89        4.33     16.65 o
   0   7  17       34.35       49.42     26.15 o
   1   7  17      109.27       99.42     21.89 o
   2   7  17      247.23      343.00     35.55 o
   3   7  17      672.26      722.61     47.48 o
   4   7  17       21.16       24.61     19.69 o
   0   0  18      111.94      125.46     50.47 o
   1   0  18      135.58      167.13     40.48 o
   2   0  18      155.12      150.98     39.28 o
   3   0  18     1257.04     1308.08     86.90 o
   4   0  18       17.72       15.66     24.50 o
   5   0  18      998.63     1038.62     78.06 o
   6   0  18       24.50       32.61     27.66 o
   7   0  18        2.87       -5.52     21.92 o
   8   0  18       67.64       81.86     35.07 o
   9   0  18     2108.45     2277.86    117.34 o
  10   0  18      124.36      129.60     62.13 o
   1   1  18      691.90      693.22     47.05 o
   2   1  18      279.98      277.58     33.82 o
   3   1  18        0.24        1.60     14.38 o
   4   1  18       84.69       63.77     22.29 o
   5   1  18      550.05      554.90     43.87 o
   6   1  18        0.03        5.08     16.25 o
   7   1  18      873.98     1005.36     56.02 o
   8   1  18       32.95       15.49     15.82 o
   9   1  18        3.28        2.58     17.62 o
  10   1  18        5.43        8.78     20.15 o
   0   2  18        0.08       -9.71     18.89 o
   1   2  18      187.50      184.43     28.63 o
   2   2  18       17.32        1.78     15.70 o
   3   2  18     1491.30     1511.21     66.23 o
   4   2  18       42.08       29.61     18.67 o
   5   2  18      329.59      361.10     32.76 o
   6   2  18        0.14        0.06     14.14 o
   7   2  18       56.97       44.30     17.89 o
   8   2  18      106.94       97.65     25.79 o
   9   2  18      454.13      458.97     44.42 o
   1   3  18      619.17      602.00     45.22 o
   2   3  18      105.01      100.74     24.39 o
   3   3  18      398.26      375.04     33.02 o
   4   3  18       45.19       60.93     19.05 o
   5   3  18      580.24      535.60     43.86 o
   6   3  18       42.97       39.58     18.42 o
   7   3  18      111.34      144.34     29.83 o
   8   3  18      236.02      266.26     37.12 o
   9   3  18       84.97      108.11     29.98 o
   0   4  18      420.87      461.59     45.19 o
   1   4  18      873.33      913.99     46.79 o
   2   4  18       33.99       26.32     16.44 o
   3   4  18      380.19      427.91     35.24 o
   4   4  18       10.42        5.25     14.21 o
   5   4  18       61.82       58.07     20.12 o
   6   4  18      114.37      100.12     27.19 o
   7   4  18       43.73       22.64     20.07 o
   8   4  18       23.90       28.29     22.62 o
   1   5  18      825.03      890.07     43.19 o
   2   5  18      164.86      147.21     23.18 o
   3   5  18        1.20        2.39     15.36 o
   4   5  18       10.83        0.21     17.10 o
   5   5  18       86.57       77.23     25.86 o
   6   5  18        0.35       -6.19     18.24 o
   0   6  18        0.56       -2.65     21.01 o
   1   6  18       17.29       12.93     16.12 o
   2   6  18        1.94        7.13     14.96 o
   3   6  18      754.78      806.96     48.73 o
   4   6  18       62.55       81.58     23.56 o
   1   0  19      631.96      712.97     70.54 o
   2   0  19       15.44        4.70     22.91 o
   3   0  19      138.16       94.53     35.05 o
   4   0  19      158.22      174.94     51.74 o
   5   0  19      333.30      336.69     66.24 o
   6   0  19        1.17       -2.67     23.42 o
   7   0  19      306.90      317.89     54.97 o
   8   0  19       93.14       48.71     34.17 o
   0   1  19        6.98        0.79     23.21 o
   1   1  19       24.77       21.49     18.24 o
   2   1  19       26.17       17.20     18.00 o
   3   1  19      773.15      815.95     52.42 o
   4   1  19       11.13        0.81     15.99 o
   5   1  19      651.86      668.89     49.25 o
   6   1  19        0.84        6.49     17.67 o
   7   1  19       39.59       38.78     21.60 o
   8   1  19      120.12      114.05     27.86 o
   1   2  19      157.24      177.15     30.30 o
   2   2  19      118.07       82.93     23.98 o
   3   2  19        2.93        5.53     16.40 o
   4   2  19       86.88       39.44     21.11 o
   5   2  19      698.44      669.27     49.92 o
   6   2  19        1.19        6.75     18.22 o
   7   2  19       86.16       64.47     22.71 o
   8   2  19       67.51       61.08     29.02 o
   0   3  19      762.87      838.01     76.52 o
   1   3  19      207.00      173.08     30.36 o
   2   3  19        1.54       -1.01     17.22 o
   3   3  19      275.56      290.40     36.87 o
   4   3  19       10.49       -7.55     16.90 o
   5   3  19      177.88      231.15     34.80 o
   6   3  19        3.11        2.02     20.46 o
   7   3  19        0.81      -11.00     18.89 o
   1   4  19      346.62      319.51     38.52 o
   2   4  19       17.97       18.61     18.74 o
   3   4  19       51.50       44.56     21.64 o
   4   4  19       83.62       74.67     22.27 o
   5   4  19       30.54       20.71     20.43 o
   6   4  19       42.08       34.13     22.55 o
   0   5  19       20.27       -7.91     26.74 o
   1   5  19      110.27       79.94     26.84 o
   2   5  19       64.45       70.79     21.75 o
   3   5  19      238.71      219.55     31.27 o
   4   5  19       41.85       45.97     23.69 o
   0   0  20      313.52      265.52     73.60 o
   1   0  20      437.55      424.93     66.59 o
   2   0  20       17.92       11.28     24.60 o
   3   0  20      195.31      230.30     49.43 o
   4   0  20      110.80      133.44     42.12 o
   5   0  20      587.48      565.61     69.13 o
   6   0  20       21.79       10.11     27.42 o
   7   0  20      178.99      220.27     51.55 o
   1   1  20      394.71      396.70     41.68 o
   2   1  20      145.92      139.56     29.46 o
   3   1  20       50.05       51.58     22.21 o
   4   1  20      132.65      142.71     30.34 o
   5   1  20      272.33      239.18     35.72 o
   6   1  20        5.06       -6.69     18.59 o
   0   2  20      122.47      135.04     42.83 o
   1   2  20       24.74       21.01     19.57 o
   2   2  20        2.00       -6.83     16.14 o
   3   2  20      840.99      875.14     57.03 o
   4   2  20       16.71       15.80     20.12 o
   5   2  20      255.87      253.05     36.90 o
   6   2  20       75.69       49.56     25.01 o
   1   3  20      357.96      349.41     40.58 o
   2   3  20       48.13       63.60     24.05 o
   3   3  20       46.90       57.59     23.70 o
   4   3  20        3.07        1.59     19.31 o
   5   3  20      401.04      398.37     43.46 o
   0   4  20       24.67       -0.50     27.09 o
   1   4  20       28.12       24.24     21.65 o
   2   4  20       36.50       17.36     21.78 o
   3   4  20      895.54      946.61     60.79 o
   1   0  21       79.74       57.99     34.81 o
   2   0  21      206.01      206.60     51.22 o
   3   0  21      106.65      165.74     46.58 o
   4   0  21      151.47      145.23     46.00 o
   0   1  21      157.41      185.74     58.05 o
   1   1  21        9.98        6.54     19.08 o
   2   1  21        0.47        1.53     18.80 o
   3   1  21      506.71      508.13     47.90 o
   4   1  21       56.49       66.43     25.66 o
   1   2  21      506.89      558.74     50.20 o
   2   2  21      120.35      135.54     31.68 o
   3   2  21      114.21      134.99     31.23 o
   0   3  21      128.93      145.20     45.52 o
   1   3  21      208.73      200.27     36.80 o
 
